# Supplementary material for: 4-[(4-Methyl­phen­yl)amino]­pent-3-en-2-one
Source: Acta Crystallogr Sect E Struct Rep Online. 2010 Oct 31;66(Pt 11):o3011–2. doi: 10.1107/S1600536810043680 (PMC3009096; doi:10.1107/S1600536810043680)
Supplement: Supplementary file 1 [file e-66-o3011-sup1.cif]

##############################################################################
###                                                                        ###
###        Electronic paper (Acta Crystallographica Section E)             ###
###                                                                        ###
##############################################################################
#                                                                            #
# This CIF contains the data in a paper accepted for publication in Acta     #
# Crystallographica Section E. It conforms to the requirements of Notes      #
# for Authors for Section E, and has been peer reviewed under the auspices   #
# of the IUCr Commission on Journals.                                        #
#                                                                            #
# Full details of the Crystallographic Information File format               #
# are given in the paper "The Crystallographic Information File (CIF):       #
# a New Standard Archive File for Crystallography" by S. R. Hall, F. H.      #
# Allen and I. D. Brown [Acta Cryst. (1991), A47, 655-685].                  #
#                                                                            #
# The current version of the core CIF dictionary is obtainable from          #
# ftp://ftp.iucr.org/pub/cif_core.dic. The current version number is 2.4.    #
#                                                                            #
# Software is freely available for graphical display of the structure(s) in  #
# this CIF.  For information consult the CIF home page http://www.iucr.org/  #
# cif/home.html                                                              #
#                                                                            #
# This file may be used for bona fide research purposes within the           #
# scientific community so long as proper attribution is given to the journal # 
# article from which it was obtained.                                        #
#                                                                            #
##############################################################################
                                             
data_global
_audit_creation_method     'WinGX routine CIF_UPDATE'
_audit_conform_dict_name     cif_core.dic
_audit_conform_dict_version     2.3
_journal_date_recd_electronic     2010-10-22
_journal_date_accepted     2010-10-26
_journal_name_full     'Acta Crystallographica, Section E'
_journal_year     2010
_journal_volume     66
_journal_issue     11
_journal_page_first     o3011
_journal_page_last     o3012
_journal_paper_category     QO
_journal_coeditor_code     IS2620
_publ_contact_author_name     'Venter, Gertruida J. S.'
_publ_contact_author_address
;
Department of Chemistry
University of the Free State
Bloemfontein 9300
South Africa
;
_publ_contact_author_email     truidie@hotmail.com
_publ_contact_author_fax     '+27(0)51 4446384'
_publ_contact_author_phone     '+27(0)51 4017035'
_publ_section_title
;
4-[(4-Methylphenyl)amino]pent-3-en-2-one
;
loop_
    _publ_author_name
    _publ_author_address
    'Venter, Gertruida J. S.'
;
Department of Chemistry
University of the Free State
PO Box 339
Bloemfontein 9300
South Africa
;
    'Steyl, Gideon'
;
Department of Chemistry
University of the Free State
PO Box 339
Bloemfontein 9300
South Africa
;
    'Roodt, Andreas'
;
Department of Chemistry
University of the Free State
PO Box 339
Bloemfontein 9300
South Africa
;
data_I
_audit_creation_method     'WinGX routine CIF_UPDATE'
_chemical_name_systematic
;
4-(4-Methylanilino)pent-3-en-2-one
;
_chemical_formula_moiety     'C12 H15 N O'
_chemical_formula_sum     'C12 H15 N O'
_chemical_formula_iupac     'C12 H15 N O'
_chemical_formula_weight     189.25
_symmetry_cell_setting     monoclinic
_symmetry_space_group_name_H-M     'P 21/c'
_symmetry_space_group_name_Hall     '-P 2ybc'
loop_
    _symmetry_equiv_pos_as_xyz
    'x, y, z'
    '-x, y+1/2, -z+1/2'
    '-x, -y, -z'
    'x, -y-1/2, z-1/2'
_cell_length_a     10.0736(2)
_cell_length_b     10.8800(2)
_cell_length_c     10.0723(2)
_cell_angle_alpha     90
_cell_angle_beta     110.2910(10)
_cell_angle_gamma     90
_cell_volume     1035.43(3)
_cell_formula_units_Z     4
_cell_measurement_reflns_used     8475
_cell_measurement_theta_min     2.86
_cell_measurement_theta_max     28.31
_cell_measurement_temperature     100(2)
_exptl_crystal_description     cuboid
_exptl_crystal_colour     white
_exptl_crystal_size_max     0.34
_exptl_crystal_size_mid     0.31
_exptl_crystal_size_min     0.2
_exptl_crystal_density_diffrn     1.214
_exptl_crystal_density_method     'not measured'
_exptl_crystal_F_000     408
_exptl_absorpt_coefficient_mu     0.077
_exptl_absorpt_correction_type     multi-scan
_exptl_absorpt_process_details     '(SADABS; Bruker, 2004)'
_exptl_absorpt_correction_T_min     0.9743
_exptl_absorpt_correction_T_max     0.9848
_exptl_special_details
;
The intensity data was collected on a Bruker X8 ApexII 4 K Kappa CCD
diffractometer using an exposure time of 30 s/frame. A total of 688 frames
were collected with a frame width of 0.5\% covering up to \q = 27.00\% with
99.9% completeness accomplished.
;
_diffrn_ambient_temperature     100(2)
_diffrn_radiation_type     MoK\a
_diffrn_radiation_wavelength     0.71073
_diffrn_radiation_source     'fine-focus sealed tube'
_diffrn_radiation_monochromator     graphite
_diffrn_measurement_device_type     'Bruker X8 APEXII 4K Kappa CCD'
_diffrn_measurement_method     '\w and \f'
_diffrn_reflns_number     17880
_diffrn_reflns_av_R_equivalents     0.0243
_diffrn_reflns_theta_min     1.55
_diffrn_reflns_theta_max     27
_diffrn_reflns_theta_full     27
_diffrn_measured_fraction_theta_max     0.999
_diffrn_measured_fraction_theta_full     0.999
_diffrn_reflns_limit_h_min     -9
_diffrn_reflns_limit_h_max     12
_diffrn_reflns_limit_k_min     -13
_diffrn_reflns_limit_k_max     13
_diffrn_reflns_limit_l_min     -12
_diffrn_reflns_limit_l_max     12
_reflns_number_total     2257
_reflns_number_gt     2011
_reflns_threshold_expression     I>2\s(I)
_refine_ls_structure_factor_coef     Fsqd
_refine_ls_matrix_type     full
_refine_ls_R_factor_gt     0.035
_refine_ls_wR_factor_ref     0.0986
_refine_ls_goodness_of_fit_ref     1.051
_refine_ls_restrained_S_all     1.051
_refine_ls_number_reflns     2257
_refine_ls_number_parameters     134
_refine_ls_number_restraints     0
_refine_ls_hydrogen_treatment     mixed
_refine_ls_weighting_scheme     calc
_refine_ls_weighting_details
       'calc w = 1/[\s^2^(Fo^2^)+(0.0527P)^2^+0.3154P] where P=(Fo^2^+2Fc^2^)/3'
_atom_sites_solution_hydrogens     geom
_atom_sites_solution_primary     direct
_atom_sites_solution_secondary     difmap
_refine_ls_shift/su_max     0.001
_refine_diff_density_max     0.276
_refine_diff_density_min     -0.195
_refine_ls_extinction_method     none
loop_
    _atom_type_symbol
    _atom_type_description
    _atom_type_scat_dispersion_real
    _atom_type_scat_dispersion_imag
    _atom_type_scat_source
    C C 0.0033 0.0016 'International Tables Vol C Tables 4.2.6.8 and 6.1.1.4'
    H H 0 0 'International Tables Vol C Tables 4.2.6.8 and 6.1.1.4'
    N N 0.0061 0.0033 'International Tables Vol C Tables 4.2.6.8 and 6.1.1.4'
    O O 0.0106 0.006 'International Tables Vol C Tables 4.2.6.8 and 6.1.1.4'
_computing_data_collection     'APEX2 (Bruker, 2005)'
_computing_cell_refinement     'SAINT-Plus (Bruker, 2004)'
_computing_data_reduction     'SAINT-Plus (Bruker, 2004)'
_computing_structure_solution     'SHELXS97 (Sheldrick, 2008)'
_computing_structure_refinement     'SHELXL97 (Sheldrick, 2008)'
_computing_molecular_graphics     'DIAMOND (Brandenburg & Putz, 2005)'
_computing_publication_material     'WinGX (Farrugia, 1999)'
loop_
    _atom_site_type_symbol
    _atom_site_label
    _atom_site_fract_x
    _atom_site_fract_y
    _atom_site_fract_z
    _atom_site_U_iso_or_equiv
    _atom_site_adp_type
    _atom_site_calc_flag
    _atom_site_refinement_flags
    _atom_site_occupancy
    _atom_site_disorder_assembly
    _atom_site_disorder_group
    H H11 0.4680(15) 0.6492(15) 0.1245(16) 0.035(4) Uiso d . 1 . .
    C C1 0.40618(11) 0.93113(10) 0.19271(12) 0.0217(2) Uani d . 1 . .
    H H1A 0.3029 0.923 0.1547 0.033 Uiso calc R 1 . .
    H H1B 0.4343 1.0054 0.1542 0.033 Uiso calc R 1 . .
    H H1C 0.4381 0.9371 0.2961 0.033 Uiso calc R 1 . .
    C C2 0.47215(10) 0.82105(9) 0.15165(10) 0.0172(2) Uani d . 1 . .
    C C3 0.58328(10) 0.83668(10) 0.10224(11) 0.0184(2) Uani d . 1 . .
    H H3 0.6177 0.9177 0.1004 0.022 Uiso calc R 1 . .
    C C4 0.64936(10) 0.73921(10) 0.05403(11) 0.0189(2) Uani d . 1 . .
    C C5 0.76886(11) 0.77128(11) 0.00155(12) 0.0237(2) Uani d . 1 . .
    H H5A 0.8532 0.7236 0.0543 0.036 Uiso calc R 1 . .
    H H5B 0.7901 0.8592 0.0158 0.036 Uiso calc R 1 . .
    H H5C 0.7407 0.7518 -0.0995 0.036 Uiso calc R 1 . .
    C C111 0.30726(10) 0.66767(9) 0.19824(11) 0.0168(2) Uani d . 1 . .
    C C112 0.26693(11) 0.72321(10) 0.30296(11) 0.0199(2) Uani d . 1 . .
    H H112 0.3174 0.7925 0.3529 0.024 Uiso calc R 1 . .
    C C113 0.15224(11) 0.67660(10) 0.33410(11) 0.0213(2) Uani d . 1 . .
    H H113 0.1239 0.7164 0.4039 0.026 Uiso calc R 1 . .
    C C114 0.07814(10) 0.57364(10) 0.26603(11) 0.0197(2) Uani d . 1 . .
    C C115 0.12396(11) 0.51612(10) 0.16576(11) 0.0206(2) Uani d . 1 . .
    H H115 0.0773 0.4437 0.1203 0.025 Uiso calc R 1 . .
    C C116 0.23603(11) 0.56237(10) 0.13106(11) 0.0194(2) Uani d . 1 . .
    H H116 0.2644 0.5223 0.0614 0.023 Uiso calc R 1 . .
    C C117 -0.04840(11) 0.52533(11) 0.29731(13) 0.0257(3) Uani d . 1 . .
    H H11A -0.0518 0.5634 0.3843 0.039 Uiso calc R 1 . .
    H H11B -0.0404 0.436 0.3095 0.039 Uiso calc R 1 . .
    H H11C -0.1351 0.5453 0.2184 0.039 Uiso calc R 1 . .
    N N11 0.42309(9) 0.70705(8) 0.15977(9) 0.0176(2) Uani d . 1 . .
    O O12 0.61277(8) 0.62890(7) 0.05166(8) 0.0227(2) Uani d . 1 . .
loop_
    _atom_site_aniso_label
    _atom_site_aniso_U_11
    _atom_site_aniso_U_22
    _atom_site_aniso_U_33
    _atom_site_aniso_U_12
    _atom_site_aniso_U_13
    _atom_site_aniso_U_23
    C1 0.0245(5) 0.0165(5) 0.0269(5) 0.0011(4) 0.0124(4) -0.0005(4)
    C2 0.0182(5) 0.0165(5) 0.0155(5) 0.0009(4) 0.0042(4) 0.0003(4)
    C3 0.0191(5) 0.0164(5) 0.0196(5) -0.0013(4) 0.0068(4) 0.0002(4)
    C4 0.0174(5) 0.0206(5) 0.0185(5) 0.0000(4) 0.0059(4) 0.0013(4)
    C5 0.0212(5) 0.0240(6) 0.0292(6) -0.0016(4) 0.0127(4) 0.0002(4)
    C111 0.0156(4) 0.0167(5) 0.0182(5) 0.0028(4) 0.0061(4) 0.0035(4)
    C112 0.0216(5) 0.0191(5) 0.0191(5) -0.0010(4) 0.0073(4) -0.0016(4)
    C113 0.0224(5) 0.0238(6) 0.0207(5) 0.0029(4) 0.0114(4) 0.0000(4)
    C114 0.0162(5) 0.0215(5) 0.0216(5) 0.0032(4) 0.0069(4) 0.0048(4)
    C115 0.0193(5) 0.0188(5) 0.0229(5) -0.0012(4) 0.0062(4) -0.0006(4)
    C116 0.0205(5) 0.0189(5) 0.0200(5) 0.0024(4) 0.0087(4) -0.0005(4)
    C117 0.0200(5) 0.0289(6) 0.0313(6) 0.0002(4) 0.0129(4) 0.0035(5)
    N11 0.0182(4) 0.0156(4) 0.0214(4) 0.0016(3) 0.0100(3) 0.0002(3)
    O12 0.0245(4) 0.0171(4) 0.0306(4) 0.0000(3) 0.0145(3) -0.0006(3)
_geom_special_details
;
All e.s.d.'s (except the e.s.d. in the dihedral angle between two l.s. planes)
are estimated using the full covariance matrix. The cell e.s.d.'s are taken
into account individually in the estimation of e.s.d.'s in distances, angles
and torsion angles; correlations between e.s.d.'s in cell parameters are only
used when they are defined by crystal symmetry. An approximate (isotropic)
treatment of cell e.s.d.'s is used for estimating e.s.d.'s involving l.s.
planes.
;
loop_
    _geom_bond_atom_site_label_1
    _geom_bond_atom_site_label_2
    _geom_bond_site_symmetry_2
    _geom_bond_distance
    _geom_bond_publ_flag
    C1 C2 . 1.4959(14) ?
    C1 H1A . 0.98 ?
    C1 H1B . 0.98 ?
    C1 H1C . 0.98 ?
    C2 N11 . 1.3482(13) ?
    C2 C3 . 1.3842(14) ?
    C3 C4 . 1.4240(15) ?
    C3 H3 . 0.95 ?
    C4 O12 . 1.2533(13) ?
    C4 C5 . 1.5138(14) ?
    C5 H5A . 0.98 ?
    C5 H5B . 0.98 ?
    C5 H5C . 0.98 ?
    C111 C112 . 1.3929(14) ?
    C111 C116 . 1.3958(15) ?
    C111 N11 . 1.4173(13) ?
    C112 C113 . 1.3934(14) ?
    C112 H112 . 0.95 ?
    C113 C114 . 1.3882(16) ?
    C113 H113 . 0.95 ?
    C114 C115 . 1.3957(15) ?
    C114 C117 . 1.5097(14) ?
    C115 C116 . 1.3870(14) ?
    C115 H115 . 0.95 ?
    C116 H116 . 0.95 ?
    C117 H11A . 0.98 ?
    C117 H11B . 0.98 ?
    C117 H11C . 0.98 ?
    N11 H11 . 0.916(16) ?
loop_
    _geom_angle_atom_site_label_1
    _geom_angle_atom_site_label_2
    _geom_angle_atom_site_label_3
    _geom_angle_site_symmetry_1
    _geom_angle_site_symmetry_3
    _geom_angle
    _geom_angle_publ_flag
    C2 C1 H1A . . 109.5 ?
    C2 C1 H1B . . 109.5 ?
    H1A C1 H1B . . 109.5 ?
    C2 C1 H1C . . 109.5 ?
    H1A C1 H1C . . 109.5 ?
    H1B C1 H1C . . 109.5 ?
    N11 C2 C3 . . 119.61(9) ?
    N11 C2 C1 . . 120.83(9) ?
    C3 C2 C1 . . 119.56(9) ?
    C2 C3 C4 . . 124.27(10) ?
    C2 C3 H3 . . 117.9 ?
    C4 C3 H3 . . 117.9 ?
    O12 C4 C3 . . 123.40(9) ?
    O12 C4 C5 . . 118.58(9) ?
    C3 C4 C5 . . 118.02(9) ?
    C4 C5 H5A . . 109.5 ?
    C4 C5 H5B . . 109.5 ?
    H5A C5 H5B . . 109.5 ?
    C4 C5 H5C . . 109.5 ?
    H5A C5 H5C . . 109.5 ?
    H5B C5 H5C . . 109.5 ?
    C112 C111 C116 . . 119.16(9) ?
    C112 C111 N11 . . 124.05(9) ?
    C116 C111 N11 . . 116.69(9) ?
    C111 C112 C113 . . 119.66(10) ?
    C111 C112 H112 . . 120.2 ?
    C113 C112 H112 . . 120.2 ?
    C114 C113 C112 . . 121.89(10) ?
    C114 C113 H113 . . 119.1 ?
    C112 C113 H113 . . 119.1 ?
    C113 C114 C115 . . 117.59(9) ?
    C113 C114 C117 . . 121.75(10) ?
    C115 C114 C117 . . 120.66(10) ?
    C116 C115 C114 . . 121.46(10) ?
    C116 C115 H115 . . 119.3 ?
    C114 C115 H115 . . 119.3 ?
    C115 C116 C111 . . 120.14(10) ?
    C115 C116 H116 . . 119.9 ?
    C111 C116 H116 . . 119.9 ?
    C114 C117 H11A . . 109.5 ?
    C114 C117 H11B . . 109.5 ?
    H11A C117 H11B . . 109.5 ?
    C114 C117 H11C . . 109.5 ?
    H11A C117 H11C . . 109.5 ?
    H11B C117 H11C . . 109.5 ?
    C2 N11 C111 . . 130.44(9) ?
    C2 N11 H11 . . 111.6(9) ?
    C111 N11 H11 . . 117.5(9) ?
loop_
    _geom_torsion_atom_site_label_1
    _geom_torsion_atom_site_label_2
    _geom_torsion_atom_site_label_3
    _geom_torsion_atom_site_label_4
    _geom_torsion_site_symmetry_1
    _geom_torsion_site_symmetry_2
    _geom_torsion_site_symmetry_3
    _geom_torsion_site_symmetry_4
    _geom_torsion
    _geom_torsion_publ_flag
    N11 C2 C3 C4 . . . . 1.92(15) ?
    C1 C2 C3 C4 . . . . -176.91(9) ?
    C2 C3 C4 O12 . . . . 0.03(16) ?
    C2 C3 C4 C5 . . . . 179.34(9) ?
    C116 C111 C112 C113 . . . . -3.10(15) ?
    N11 C111 C112 C113 . . . . -179.26(9) ?
    C111 C112 C113 C114 . . . . 1.67(16) ?
    C112 C113 C114 C115 . . . . 1.06(16) ?
    C112 C113 C114 C117 . . . . -178.39(10) ?
    C113 C114 C115 C116 . . . . -2.38(16) ?
    C117 C114 C115 C116 . . . . 177.08(10) ?
    C114 C115 C116 C111 . . . . 0.96(16) ?
    C112 C111 C116 C115 . . . . 1.83(15) ?
    N11 C111 C116 C115 . . . . 178.26(9) ?
    C3 C2 N11 C111 . . . . -175.93(9) ?
    C1 C2 N11 C111 . . . . 2.88(16) ?
    C112 C111 N11 C2 . . . . -36.50(16) ?
    C116 C111 N11 C2 . . . . 147.26(10) ?
loop_
    _geom_hbond_atom_site_label_D
    _geom_hbond_atom_site_label_H
    _geom_hbond_atom_site_label_A
    _geom_hbond_site_symmetry_A
    _geom_hbond_distance_DH
    _geom_hbond_distance_HA
    _geom_hbond_distance_DA
    _geom_hbond_angle_DHA
    C116 H116 O12 3_665 0.95 2.55 3.4620(10)
                                           160.4
    N11 H11 O12 . 0.916(16) 1.859(16) 2.6463(13) 142.7(15)
