# Supplementary material for: 4-[(4-Methyl­phen­yl)amino]­pent-3-en-2-one
Source: Acta Crystallogr Sect E Struct Rep Online. 2010 Oct 31;66(Pt 11):o3011–2. doi: 10.1107/S1600536810043680 (PMC3009096; doi:10.1107/S1600536810043680)
Supplement: Supplementary file 2 [file e-66-o3011-Isup2.hkl]

#
# h,k,l, Fc-squared, Fo-squared, sigma(Fo-squared) and status flag
#
data_I
_shelx_title ' 10Ltv3_0ma in P2(1)/c'
_shelx_refln_list_code          4
_shelx_F_calc_maximum      163.44
_exptl_crystal_F_000       408.00
_reflns_d_resolution_high  0.7828
 
loop_
 _symmetry_equiv_pos_as_xyz
 'x, y, z'
 '-x, y+1/2, -z+1/2'
 '-x, -y, -z'
 'x, -y-1/2, z-1/2'
 
_cell_length_a    10.0736
_cell_length_b    10.8800
_cell_length_c    10.0723
_cell_angle_alpha  90.000
_cell_angle_beta  110.291
_cell_angle_gamma  90.000
 
_shelx_F_squared_multiplier     1.000
 
loop_
 _refln_index_h
 _refln_index_k
 _refln_index_l
 _refln_F_squared_calc
 _refln_F_squared_meas
 _refln_F_squared_sigma
 _refln_observed_status
   2   0   0       17.27       19.10      0.59 o
   3   0   0       65.45       56.85      0.75 o
   4   0   0      776.99      800.12      6.17 o
   5   0   0      200.80      179.43      2.01 o
   6   0   0     1707.73     1734.94     16.04 o
   7   0   0       68.11       81.71      1.35 o
   8   0   0       20.36       18.57      0.84 o
   9   0   0       27.56       25.91      1.58 o
  10   0   0       24.14       24.75      1.73 o
  11   0   0      279.35      282.03      5.80 o
  12   0   0       30.22       31.93      2.21 o
   2   1   0      372.77      398.82      2.17 o
   3   1   0        0.18        0.88      0.11 o
   4   1   0        0.12        0.13      0.10 o
   5   1   0      385.59      416.05      2.78 o
   6   1   0     1822.68     1844.39     10.85 o
   7   1   0      186.22      185.27      2.32 o
   8   1   0       92.98       90.24      1.28 o
   9   1   0       24.72       23.31      0.93 o
  10   1   0       23.38       25.59      1.82 o
  11   1   0        0.22        0.47      0.55 o
  12   1   0       14.75       14.89      1.34 o
   0   2   0     1552.67     1375.22     19.12 o
   1   2   0     6300.17     5993.69     30.49 o
   2   2   0     1829.60     1803.48     10.62 o
   3   2   0        0.01        0.32      0.09 o
   4   2   0      102.03      103.99      0.96 o
   5   2   0       31.23       32.90      0.63 o
   6   2   0      101.74       97.69      1.18 o
   7   2   0       97.22       90.66      1.28 o
   8   2   0        0.13        0.08      0.30 o
   9   2   0       17.52       14.67      0.82 o
  10   2   0       14.34       15.64      1.13 o
  11   2   0       26.63       29.66      1.45 o
   1   3   0      675.27      651.19      3.32 o
   2   3   0      233.80      269.89      1.71 o
   3   3   0      257.20      250.59      1.78 o
   4   3   0       46.82       58.58      0.68 o
   5   3   0        1.37        1.57      0.19 o
   6   3   0       92.04       88.10      1.08 o
   7   3   0       51.83       48.45      0.81 o
   8   3   0      440.31      429.04      4.25 o
   9   3   0        0.88        0.31      0.43 o
  10   3   0       46.69       46.82      1.49 o
  11   3   0       35.26       36.54      1.85 o
   0   4   0      670.55      652.98      4.58 o
   1   4   0     1023.12     1042.91      5.12 o
   2   4   0      402.46      410.04      2.60 o
   3   4   0       12.14        7.91      0.38 o
   4   4   0      266.68      265.44      2.04 o
   5   4   0      150.82      134.49      1.27 o
   6   4   0        5.57        3.29      0.28 o
   7   4   0        5.37        4.95      0.43 o
   8   4   0       25.74       26.96      1.09 o
   9   4   0      116.16      109.99      2.01 o
  10   4   0      245.90      245.11      3.92 o
  11   4   0        0.79        0.20      0.58 o
   1   5   0      117.64      141.77      1.14 o
   2   5   0      337.63      293.03      1.89 o
   3   5   0      409.22      454.77      3.54 o
   4   5   0      372.49      403.65      3.17 o
   5   5   0      196.35      194.33      1.90 o
   6   5   0       37.79       42.73      0.92 o
   7   5   0     1021.91      999.52      8.28 o
   8   5   0      146.54      146.75      2.64 o
   9   5   0      147.79      152.61      2.60 o
  10   5   0        1.01        0.48      0.63 o
  11   5   0        1.44        0.72      0.70 o
   0   6   0       16.86       23.49      0.74 o
   1   6   0       39.40       50.35      0.84 o
   2   6   0      353.81      377.52      2.94 o
   3   6   0      271.09      304.51      3.02 o
   4   6   0       63.30       51.15      0.93 o
   5   6   0       84.36       76.17      1.09 o
   6   6   0      296.23      300.12      3.01 o
   7   6   0      449.04      438.07      5.25 o
   8   6   0       52.31       54.32      1.61 o
   9   6   0       13.44       15.25      1.02 o
  10   6   0       16.77       15.44      1.18 o
   1   7   0      949.20     1029.85      6.48 o
   2   7   0      114.58       98.07      1.24 o
   3   7   0        0.49       -0.14      0.19 o
   4   7   0       72.32       62.24      1.07 o
   5   7   0      198.70      209.66      2.28 o
   6   7   0       63.59       61.70      1.42 o
   7   7   0        2.31        1.47      0.53 o
   8   7   0       78.66       79.23      2.03 o
   9   7   0       85.85       88.63      2.95 o
  10   7   0        1.02        0.92      0.72 o
   0   8   0      264.73      296.93      5.64 o
   1   8   0        9.47       10.05      0.48 o
   2   8   0       73.70       71.14      1.08 o
   3   8   0      160.27      153.68      3.70 o
   4   8   0       80.69       78.91      1.31 o
   5   8   0       10.37        7.72      0.74 o
   6   8   0       53.08       47.65      1.53 o
   7   8   0       56.12       48.84      1.54 o
   8   8   0      150.10      145.21      2.91 o
   9   8   0        0.61       -0.23      0.65 o
   1   9   0      532.01      541.84      4.31 o
   2   9   0      262.40      261.23      2.63 o
   3   9   0      427.39      396.56      4.33 o
   4   9   0       18.67       15.01      1.12 o
   5   9   0       87.55       81.85      1.88 o
   6   9   0      153.57      154.14      3.38 o
   7   9   0        0.13       -0.75      0.57 o
   8   9   0        2.80        5.76      0.93 o
   9   9   0        3.60        2.88      0.82 o
   0  10   0       82.39       85.11      6.23 o
   1  10   0       10.51        8.81      0.77 o
   2  10   0       54.41       51.31      1.89 o
   3  10   0       73.69       71.11      1.82 o
   4  10   0        1.01        0.46      0.54 o
   5  10   0       17.13       16.72      1.08 o
   6  10   0        1.75        1.86      0.65 o
   7  10   0       49.75       57.84      1.98 o
   8  10   0        1.24        0.04      0.81 o
   1  11   0       18.23       15.82      1.53 o
   2  11   0       19.54       19.98      1.67 o
   3  11   0        8.12        4.68      0.89 o
   4  11   0       88.21       91.87      2.74 o
   5  11   0       38.29       41.18      1.85 o
   6  11   0       53.61       66.27      2.76 o
   7  11   0        6.76        6.45      1.05 o
   0  12   0       88.14       95.38      4.31 o
   1  12   0        1.38        1.38      1.18 o
   2  12   0        0.39       -1.58      2.34 o
   3  12   0        3.17        3.20      0.91 o
   4  12   0        8.32        9.72      1.25 o
   5  12   0       87.35       89.84      2.95 o
   6  12   0       37.51       56.21      3.89 o
   1  13   0        0.61        0.52      1.13 o
   2  13   0       44.36       43.23      3.58 o
   3  13   0        0.76        1.72      1.43 o
   4  13   0        3.17        3.73      1.36 o
 -12   1   1        8.96        8.81      0.94 o
 -11   1   1       29.16       27.06      1.27 o
 -10   1   1       37.25       38.59      1.82 o
  -9   1   1        0.24        0.29      0.41 o
  -8   1   1        4.88        5.08      0.36 o
  -7   1   1      195.20      205.90      1.83 o
  -6   1   1      493.96      484.04      3.72 o
  -5   1   1       57.88       61.32      0.78 o
  -4   1   1       15.63       12.95      0.37 o
  -3   1   1      219.76      189.66      1.73 o
  -2   1   1      220.19      205.37      1.89 o
  -1   1   1     1007.35      649.47     91.53 o
   1   1   1     1288.42     1270.47      6.19 o
   2   1   1     2892.79     2884.12     13.86 o
   3   1   1      370.75      384.96      2.18 o
   4   1   1      163.57      179.97      1.31 o
   5   1   1       49.52       47.82      0.69 o
   6   1   1      167.29      163.30      1.61 o
   7   1   1       67.97       65.55      0.95 o
   8   1   1      278.39      271.81      2.69 o
   9   1   1       37.40       36.56      1.21 o
  10   1   1        6.99        5.98      0.95 o
  11   1   1       19.09       19.34      1.22 o
 -12   2   1        2.49        2.88      0.77 o
 -11   2   1       26.84       27.09      1.29 o
 -10   2   1      323.60      321.94      6.81 o
  -9   2   1       24.11       26.17      1.09 o
  -8   2   1        0.17        0.02      0.26 o
  -7   2   1        6.97        4.61      0.40 o
  -6   2   1        4.40        4.24      0.36 o
  -5   2   1     1102.89     1138.10      8.64 o
  -4   2   1       18.86       18.08      0.37 o
  -3   2   1      869.69      868.41      5.88 o
  -2   2   1     1404.46     1436.92      9.90 o
  -1   2   1     1625.18     1593.39      8.40 o
   0   2   1     2472.47     2457.64     11.68 o
   1   2   1     1691.27     1649.57      8.46 o
   2   2   1      372.20      371.98      2.19 o
   3   2   1      198.46      181.73      1.25 o
   4   2   1       39.99       39.32      0.59 o
   5   2   1       24.89       19.84      0.51 o
   6   2   1       46.06       45.53      0.86 o
   7   2   1        2.36        0.99      0.30 o
   8   2   1       19.24       15.71      0.84 o
   9   2   1       74.68       76.73      1.67 o
  10   2   1       78.19       84.48      2.03 o
  11   2   1       45.63       47.73      1.78 o
 -12   3   1       13.17       17.73      1.62 o
 -11   3   1       43.95       44.37      1.53 o
 -10   3   1      132.58      131.92      2.41 o
  -9   3   1      392.18      391.08      5.58 o
  -8   3   1      342.74      344.39      3.48 o
  -7   3   1       15.46       14.57      0.67 o
  -6   3   1        0.78        0.41      0.20 o
  -5   3   1      323.69      343.86      2.73 o
  -4   3   1      181.74      178.40      1.85 o
  -3   3   1     2113.66     2185.51     15.04 o
  -2   3   1       29.56       36.62      0.39 o
  -1   3   1      182.55      205.57      1.28 o
   0   3   1      160.01      163.13      1.05 o
   1   3   1     1908.00     1889.56      9.73 o
   2   3   1      695.01      710.60      3.82 o
   3   3   1      521.93      561.38      3.25 o
   4   3   1      213.43      214.75      1.79 o
   5   3   1        0.23       -0.09      0.18 o
   6   3   1        0.61        0.97      0.24 o
   7   3   1      138.75      138.98      1.65 o
   8   3   1      666.63      668.37      6.55 o
   9   3   1       42.50       45.21      1.39 o
  10   3   1        4.35        4.85      0.77 o
  11   3   1      105.76      111.70      2.47 o
 -11   4   1        2.49        2.32      0.65 o
 -10   4   1        6.45        7.04      0.79 o
  -9   4   1      147.87      145.60      2.25 o
  -8   4   1      100.93      106.03      1.74 o
  -7   4   1      901.29      879.49      6.46 o
  -6   4   1        7.47        6.04      0.35 o
  -5   4   1       21.42       18.72      0.49 o
  -4   4   1      120.93      130.17      1.32 o
  -3   4   1        2.32        1.77      0.20 o
  -2   4   1        1.67        2.33      0.16 o
  -1   4   1      684.21      712.07      3.72 o
   0   4   1      110.63      106.33      0.84 o
   1   4   1     1050.47     1069.24      5.74 o
   2   4   1     1508.82     1701.26      8.67 o
   3   4   1      396.47      450.12      2.96 o
   4   4   1      355.59      337.16      2.88 o
   5   4   1      251.96      260.03      2.48 o
   6   4   1       48.96       44.59      0.93 o
   7   4   1      365.06      354.68      3.14 o
   8   4   1        9.10        8.48      0.71 o
   9   4   1      393.49      396.28      4.66 o
  10   4   1      138.94      141.77      2.99 o
  11   4   1       18.75       18.09      1.24 o
 -11   5   1        0.52        1.83      0.68 o
 -10   5   1      158.90      162.21      4.06 o
  -9   5   1        0.01        0.26      0.44 o
  -8   5   1      148.84      140.86      2.20 o
  -7   5   1       44.64       44.70      1.25 o
  -6   5   1       81.21       79.09      1.15 o
  -5   5   1      354.31      344.66      3.07 o
  -4   5   1      679.17      749.48      5.72 o
  -3   5   1      136.75      137.84      1.39 o
  -2   5   1      160.13      192.93      1.54 o
  -1   5   1      929.95     1047.06      5.49 o
   0   5   1      189.24      219.01      1.67 o
   1   5   1      464.54      522.40      3.59 o
   2   5   1      340.52      354.62      2.85 o
   3   5   1        0.60        0.68      0.21 o
   4   5   1       34.76       35.83      0.82 o
   5   5   1       10.65       12.29      0.57 o
   6   5   1      243.85      235.04      2.36 o
   7   5   1      256.88      259.34      3.33 o
   8   5   1      530.15      516.54      5.57 o
   9   5   1       96.46      106.26      2.15 o
  10   5   1       50.82       51.07      1.88 o
 -11   6   1       28.03       26.16      1.43 o
 -10   6   1      200.54      195.13      3.40 o
  -9   6   1        1.42        1.38      0.66 o
  -8   6   1       20.47       18.58      1.00 o
  -7   6   1      329.72      343.64      3.78 o
  -6   6   1      505.16      479.49      4.40 o
  -5   6   1      110.19       91.83      1.36 o
  -4   6   1      129.12      141.33      1.74 o
  -3   6   1       75.59       89.95      1.17 o
  -2   6   1       24.05       29.94      0.73 o
  -1   6   1        0.04        0.24      0.17 o
   0   6   1      853.77      903.45      6.22 o
   1   6   1      994.00     1068.42      7.18 o
   2   6   1      274.96      307.93      2.43 o
   3   6   1       14.10       18.21      0.58 o
   4   6   1       15.26       15.14      0.68 o
   5   6   1        9.22       10.92      0.58 o
   6   6   1        0.04        0.55      0.41 o
   7   6   1       37.97       35.85      1.34 o
   8   6   1        0.03        0.07      0.48 o
   9   6   1        0.00       -0.37      0.51 o
  10   6   1        3.56        2.13      0.78 o
 -10   7   1      144.19      146.63      2.90 o
  -9   7   1       36.98       37.43      1.43 o
  -8   7   1      136.48      128.73      2.48 o
  -7   7   1        6.09        6.78      0.59 o
  -6   7   1       81.84       88.59      1.62 o
  -5   7   1      369.81      377.46      3.68 o
  -4   7   1       65.38       63.99      1.02 o
  -3   7   1       32.50       32.63      0.73 o
  -2   7   1       93.42       96.30      1.15 o
  -1   7   1       35.62       50.28      0.79 o
   0   7   1       66.55       66.42      1.03 o
   1   7   1       68.51       76.25      1.11 o
   2   7   1        0.00       -0.33      0.19 o
   3   7   1        0.01        0.18      0.22 o
   4   7   1        0.99        0.28      0.29 o
   5   7   1      283.55      280.20      3.51 o
   6   7   1       21.14       21.90      1.14 o
   7   7   1       32.21       28.42      1.32 o
   8   7   1       18.74       23.05      1.26 o
   9   7   1       17.03       17.92      1.18 o
  10   7   1        5.51        5.91      0.97 o
 -10   8   1        0.02        0.81      0.75 o
  -9   8   1        1.81        1.52      0.65 o
  -8   8   1       15.88       15.71      1.05 o
  -7   8   1        2.87        4.81      0.87 o
  -6   8   1      252.46      255.47      3.53 o
  -5   8   1        1.49        0.86      0.39 o
  -4   8   1      192.22      178.83      2.50 o
  -3   8   1        3.32        1.72      0.39 o
  -2   8   1        1.15        1.88      0.28 o
  -1   8   1      121.69      121.92      1.37 o
   0   8   1        0.49        0.68      0.27 o
   1   8   1      278.83      285.82      2.62 o
   2   8   1       23.73       20.65      0.71 o
   3   8   1       65.05       64.19      1.12 o
   4   8   1        5.44        1.79      0.37 o
   5   8   1       62.58       58.25      1.49 o
   6   8   1       88.83       84.62      1.96 o
   7   8   1        0.08        0.65      0.53 o
   8   8   1        8.74        9.34      0.97 o
   9   8   1        9.13        6.86      0.92 o
  -9   9   1        0.05       -0.20      0.66 o
  -8   9   1        0.04        0.09      0.58 o
  -7   9   1        2.36        1.26      0.54 o
  -6   9   1       11.58        8.91      0.83 o
  -5   9   1      150.03      136.66      2.67 o
  -4   9   1      781.97      739.69      8.56 o
  -3   9   1       15.96        9.65      0.79 o
  -2   9   1      173.04      168.33      1.87 o
  -1   9   1      313.58      312.82      2.96 o
   0   9   1      117.67      110.79      1.72 o
   1   9   1       56.04       53.29      1.02 o
   2   9   1      392.75      389.81      4.28 o
   3   9   1       10.12        7.67      0.66 o
   4   9   1      118.36      122.69      2.57 o
   5   9   1        0.62        0.30      0.50 o
   6   9   1       60.63       61.16      2.13 o
   7   9   1      109.14      111.53      2.60 o
   8   9   1        8.90       13.38      2.11 o
  -8  10   1       88.60       90.46      2.36 o
  -7  10   1        0.05        0.08      0.63 o
  -6  10   1        4.86        5.22      0.74 o
  -5  10   1        6.26        5.12      0.85 o
  -4  10   1        8.48        7.54      0.88 o
  -3  10   1        6.68        6.45      0.77 o
  -2  10   1       15.92       16.03      0.96 o
  -1  10   1      113.42      112.05      2.14 o
   0  10   1      216.31      209.77      3.06 o
   1  10   1      273.07      262.38      3.91 o
   2  10   1      696.53      690.03      7.45 o
   3  10   1        1.93        3.39      0.72 o
   4  10   1       21.74       17.68      1.20 o
   5  10   1      158.49      152.08      3.10 o
   6  10   1      187.33      189.30      4.78 o
   7  10   1       96.18       92.50      2.92 o
  -7  11   1        3.75        6.94      1.33 o
  -6  11   1        1.43        2.95      0.96 o
  -5  11   1      254.01      249.21      5.47 o
  -4  11   1      181.75      174.53      4.38 o
  -3  11   1       35.70       44.36      2.12 o
  -2  11   1       11.20       13.53      1.28 o
  -1  11   1      164.67      159.94      3.25 o
   0  11   1       78.06       81.80      2.86 o
   1  11   1       41.86       36.09      2.22 o
   2  11   1      129.44      113.68      2.95 o
   3  11   1       77.35       74.29      3.33 o
   4  11   1       32.01       30.51      2.38 o
   5  11   1       55.66       58.63      2.11 o
   6  11   1       25.66       24.18      1.57 o
  -6  12   1        4.50        3.29      1.14 o
  -5  12   1      159.28      161.35      6.82 o
  -4  12   1      340.74      365.97      6.86 o
  -3  12   1       83.47       79.30      2.60 o
  -2  12   1       95.19       97.03      2.92 o
  -1  12   1       21.45       20.06      1.68 o
   0  12   1        0.08        0.52      1.29 o
   1  12   1        7.52        3.60      1.37 o
   2  12   1        2.51       -0.13      1.17 o
   3  12   1       54.24       57.41      3.48 o
   4  12   1       24.60       26.50      1.65 o
   5  12   1        5.91        5.77      1.05 o
  -4  13   1       40.23       38.70      3.06 o
  -3  13   1        0.22       -0.32      1.43 o
  -2  13   1       20.41       21.16      2.09 o
  -1  13   1       71.61       79.55      3.44 o
   0  13   1       19.58       19.53      2.10 o
   1  13   1        7.53        5.74      2.34 o
   2  13   1       12.14       11.61      2.18 o
   3  13   1        3.09        0.92      1.55 o
 -12   0   2       91.31       91.19      3.03 o
 -11   0   2      116.81      114.47      3.19 o
 -10   0   2      137.02      142.68      3.41 o
  -9   0   2       75.31       63.35      2.03 o
  -8   0   2      114.93      105.60      1.92 o
  -7   0   2      151.71      141.30      4.63 o
  -6   0   2       30.83       27.84      0.99 o
  -5   0   2     6627.52     6675.80     59.59 o
  -4   0   2       51.16       43.47      0.71 o
  -3   0   2       89.15       74.41      0.80 o
  -2   0   2      623.24      501.57      2.89 o
  -1   0   2      701.98      717.94      4.57 o
   0   0   2     3105.71     2924.22     20.12 o
   1   0   2     1729.30     1731.53     11.47 o
   2   0   2     1275.94     1281.47      8.70 o
   3   0   2        3.79        7.03      0.36 o
   4   0   2       11.02       10.86      0.68 o
   5   0   2       19.14       19.11      0.77 o
   6   0   2      348.15      381.23      4.79 o
   7   0   2      476.49      486.79      5.02 o
   8   0   2      504.25      516.91      6.31 o
   9   0   2       69.39       62.82      2.43 o
  10   0   2      123.66      127.89      4.44 o
  11   0   2       20.53       16.73      1.67 o
 -12   1   2        8.43        9.35      0.86 o
 -11   1   2      111.07      105.24      2.14 o
 -10   1   2       71.14       62.51      2.10 o
  -9   1   2       63.28       61.96      1.43 o
  -8   1   2       12.96       12.65      0.48 o
  -7   1   2      118.96      105.83      1.12 o
  -6   1   2       89.38      102.27      1.58 o
  -5   1   2      885.69      941.12      6.43 o
  -4   1   2      429.73      414.60      3.03 o
  -3   1   2      462.37      462.18      2.78 o
  -2   1   2       21.70       18.13      0.25 o
  -1   1   2      147.36      142.40      0.77 o
   0   1   2     4671.27     4493.38     20.99 o
   1   1   2    26711.70    24684.64    142.82 o
   2   1   2     3887.26     3897.88     18.33 o
   3   1   2        1.17        2.81      0.19 o
   4   1   2       45.73       51.26      0.75 o
   5   1   2      102.92       93.71      1.11 o
   6   1   2      130.22      123.24      1.35 o
   7   1   2       61.84       60.04      1.18 o
   8   1   2       26.20       28.50      1.29 o
   9   1   2       35.84       37.33      1.48 o
  10   1   2       32.58       31.30      1.53 o
  11   1   2        8.37        8.27      0.95 o
 -12   2   2        1.11        1.49      0.63 o
 -11   2   2        8.00       10.47      1.14 o
 -10   2   2      104.24      102.69      1.97 o
  -9   2   2       41.76       38.55      0.96 o
  -8   2   2       10.02        9.25      0.50 o
  -7   2   2       76.29       72.38      1.09 o
  -6   2   2      260.93      256.88      2.45 o
  -5   2   2      348.46      341.45      3.87 o
  -4   2   2      899.68      936.94      6.82 o
  -3   2   2       14.86       10.66      0.39 o
  -2   2   2      163.42      165.14      1.22 o
  -1   2   2      666.05      643.48      3.31 o
   0   2   2     2094.65     2032.20      9.56 o
   1   2   2     4993.38     4975.84     23.11 o
   2   2   2     1112.41     1105.51      5.51 o
   3   2   2       17.11       15.59      0.44 o
   4   2   2        5.54        7.03      0.34 o
   5   2   2        0.62        0.32      0.20 o
   6   2   2        0.87        0.47      0.25 o
   7   2   2      722.88      719.41      4.69 o
   8   2   2       46.87       52.15      1.40 o
   9   2   2      202.19      205.72      3.20 o
  10   2   2        0.02        0.19      0.57 o
  11   2   2       77.65       80.00      3.05 o
 -12   3   2       35.67       35.80      1.48 o
 -11   3   2        3.79        3.16      0.67 o
 -10   3   2        9.03        8.41      0.91 o
  -9   3   2      359.92      359.61      3.64 o
  -8   3   2      401.60      366.59      3.59 o
  -7   3   2        8.08        7.17      0.39 o
  -6   3   2       56.75       56.56      1.14 o
  -5   3   2        3.35        2.82      0.40 o
  -4   3   2       25.57       36.56      0.81 o
  -3   3   2     1492.03     1599.20     10.75 o
  -2   3   2     1192.37     1195.28      6.09 o
  -1   3   2      345.51      317.39      1.78 o
   0   3   2      540.88      525.22      3.44 o
   1   3   2      157.91      155.93      1.15 o
   2   3   2      835.03      837.58      4.66 o
   3   3   2     1147.02     1240.08      7.58 o
   4   3   2       32.44       34.06      0.65 o
   5   3   2       74.24       76.04      1.00 o
   6   3   2      129.24      129.41      1.48 o
   7   3   2      108.74      107.80      1.61 o
   8   3   2       67.58       66.25      1.60 o
   9   3   2       63.09       65.70      1.80 o
  10   3   2       61.47       59.36      2.74 o
 -12   4   2        2.41        2.59      0.67 o
 -11   4   2        5.78        5.94      0.89 o
 -10   4   2       21.31       25.55      1.33 o
  -9   4   2       80.03       79.09      2.28 o
  -8   4   2       58.53       57.43      1.18 o
  -7   4   2      436.10      416.65      3.65 o
  -6   4   2      262.97      253.67      2.64 o
  -5   4   2       41.99       49.84      1.14 o
  -4   4   2       38.09       44.73      0.74 o
  -3   4   2      972.98     1072.71      6.76 o
  -2   4   2      263.17      288.54      1.92 o
  -1   4   2      165.73      166.17      1.15 o
   0   4   2      112.17      112.27      0.97 o
   1   4   2       51.08       49.32      0.64 o
   2   4   2      361.52      364.72      2.53 o
   3   4   2      910.38      854.55      5.66 o
   4   4   2      429.72      425.20      3.36 o
   5   4   2       84.01       92.59      1.18 o
   6   4   2       32.24       30.40      0.80 o
   7   4   2        0.12        0.53      0.43 o
   8   4   2      127.54      141.40      2.46 o
   9   4   2      161.31      160.92      3.37 o
  10   4   2       59.58       63.81      2.06 o
 -11   5   2      118.91      119.79      2.88 o
 -10   5   2       39.56       42.79      1.47 o
  -9   5   2      124.66      120.31      2.84 o
  -8   5   2        3.84        2.52      0.41 o
  -7   5   2      152.30      148.96      1.55 o
  -6   5   2       52.09       48.38      1.51 o
  -5   5   2      182.71      189.57      2.10 o
  -4   5   2       44.02       44.05      0.69 o
  -3   5   2      272.97      258.65      2.30 o
  -2   5   2      210.29      243.52      1.84 o
  -1   5   2      567.93      639.51      3.69 o
   0   5   2       54.89       48.39      0.69 o
   1   5   2       24.92       24.71      0.50 o
   2   5   2      467.94      532.73      3.81 o
   3   5   2        9.81        9.17      0.44 o
   4   5   2       57.92       68.01      1.03 o
   5   5   2        2.80        3.01      0.42 o
   6   5   2        2.14        1.51      0.41 o
   7   5   2       52.66       53.20      1.63 o
   8   5   2      296.86      286.61      4.01 o
   9   5   2       33.45       34.13      1.46 o
  10   5   2       45.87       50.96      2.03 o
 -11   6   2      201.16      212.86      3.55 o
 -10   6   2        0.88        0.69      0.56 o
  -9   6   2        0.08       -0.30      0.43 o
  -8   6   2      227.06      221.11      2.85 o
  -7   6   2      170.53      166.52      1.82 o
  -6   6   2      905.37      870.01      7.05 o
  -5   6   2       18.60       21.16      0.62 o
  -4   6   2      258.71      270.90      2.74 o
  -3   6   2        0.66       -0.07      0.14 o
  -2   6   2      154.83      161.91      1.82 o
  -1   6   2        4.28        3.75      0.26 o
   0   6   2      110.52      111.59      1.25 o
   1   6   2        2.36        1.29      0.23 o
   2   6   2      101.95      126.23      1.38 o
   3   6   2        0.36        0.35      0.26 o
   4   6   2      316.57      339.82      3.05 o
   5   6   2       54.40       57.78      1.18 o
   6   6   2       45.32       48.72      1.61 o
   7   6   2       78.35       79.18      1.70 o
   8   6   2       90.04       91.89      2.18 o
   9   6   2      144.80      162.99      2.90 o
  10   6   2      117.58      122.50      2.95 o
 -10   7   2      120.16      125.30      2.49 o
  -9   7   2        0.56        0.74      0.50 o
  -8   7   2        5.29        4.45      0.60 o
  -7   7   2      184.44      173.68      3.06 o
  -6   7   2      770.59      713.00      6.08 o
  -5   7   2      131.31      146.06      1.79 o
  -4   7   2       36.72       31.02      0.89 o
  -3   7   2       62.52       61.50      0.97 o
  -2   7   2       41.94       61.11      1.06 o
  -1   7   2      397.62      393.64      2.95 o
   0   7   2      126.78      134.46      1.66 o
   1   7   2       75.92       90.27      1.22 o
   2   7   2        0.56        0.20      0.24 o
   3   7   2       62.61       75.20      1.13 o
   4   7   2      241.45      232.64      2.95 o
   5   7   2        3.95        2.96      0.54 o
   6   7   2       42.55       43.00      1.45 o
   7   7   2        1.64        1.44      0.58 o
   8   7   2       19.51       15.38      1.08 o
   9   7   2      122.33      132.94      2.66 o
 -10   8   2       14.85       19.93      1.54 o
  -9   8   2       15.19       15.83      1.05 o
  -8   8   2       28.12       29.19      1.25 o
  -7   8   2        3.12        2.56      0.54 o
  -6   8   2      164.46      159.27      2.32 o
  -5   8   2       12.78        9.16      0.74 o
  -4   8   2       44.04       48.09      1.17 o
  -3   8   2       20.22       34.26      0.85 o
  -2   8   2      615.78      584.32      4.60 o
  -1   8   2      636.24      639.92      4.86 o
   0   8   2      989.92     1042.21      8.14 o
   1   8   2        0.10       -0.03      0.26 o
   2   8   2      493.53      486.64      3.91 o
   3   8   2       51.61       59.76      1.17 o
   4   8   2      191.11      176.07      2.51 o
   5   8   2      226.84      205.54      3.21 o
   6   8   2        3.91        3.18      0.66 o
   7   8   2       53.27       54.32      1.78 o
   8   8   2       38.10       38.95      1.64 o
  -9   9   2       48.43       49.84      1.72 o
  -8   9   2        6.76        6.47      0.83 o
  -7   9   2       48.65       39.69      2.40 o
  -6   9   2       81.35       68.31      2.39 o
  -5   9   2      223.63      214.55      3.63 o
  -4   9   2      282.05      281.94      4.27 o
  -3   9   2       49.37       56.65      1.40 o
  -2   9   2      220.16      212.59      2.88 o
  -1   9   2       78.60       82.67      1.43 o
   0   9   2        0.07       -0.44      0.31 o
   1   9   2       19.41       21.39      0.91 o
   2   9   2        2.17        0.23      0.40 o
   3   9   2       66.74       57.90      1.38 o
   4   9   2       86.85       82.04      2.36 o
   5   9   2       52.47       53.51      1.66 o
   6   9   2       17.43       16.49      1.13 o
   7   9   2       17.12       18.67      1.29 o
   8   9   2       69.76       86.74      3.95 o
  -8  10   2        0.17        0.48      0.76 o
  -7  10   2        0.02       -0.10      0.68 o
  -6  10   2        3.48        3.69      0.76 o
  -5  10   2       26.31       22.82      1.36 o
  -4  10   2        8.21        6.07      0.86 o
  -3  10   2      223.54      229.98      3.70 o
  -2  10   2       65.22       61.49      1.55 o
  -1  10   2       27.43       30.51      1.49 o
   0  10   2       49.75       53.82      1.93 o
   1  10   2        5.80        5.79      0.78 o
   2  10   2       47.13       59.99      1.86 o
   3  10   2      176.25      175.47      3.31 o
   4  10   2       97.23       85.73      2.29 o
   5  10   2        1.87        1.58      0.70 o
   6  10   2        8.17        6.34      0.97 o
   7  10   2        2.58        1.47      0.84 o
  -7  11   2        0.46        1.48      0.94 o
  -6  11   2        3.68        4.55      0.97 o
  -5  11   2       40.57       37.77      2.04 o
  -4  11   2      254.46      273.58      5.06 o
  -3  11   2      149.38      146.08      3.48 o
  -2  11   2       24.75       24.38      1.47 o
  -1  11   2        1.68        1.53      0.91 o
   0  11   2       56.77       58.67      2.82 o
   1  11   2      150.69      147.51      5.23 o
   2  11   2       14.43       14.01      1.16 o
   3  11   2        4.36        4.21      0.84 o
   4  11   2        0.10        1.22      0.67 o
   5  11   2        0.70        1.72      0.76 o
   6  11   2       28.65       30.53      1.78 o
  -6  12   2        6.71        9.30      1.43 o
  -5  12   2        2.48        1.19      0.94 o
  -4  12   2      118.12      119.28      3.37 o
  -3  12   2       55.47       51.72      2.92 o
  -2  12   2        0.09       -0.29      0.76 o
  -1  12   2        0.19        0.72      1.18 o
   0  12   2       51.70       50.13      3.58 o
   1  12   2        0.71       -1.08      1.06 o
   2  12   2        0.13        0.54      1.37 o
   3  12   2       39.10       33.94      2.06 o
   4  12   2        2.52        1.71      0.94 o
   5  12   2       18.46       16.90      1.42 o
  -4  13   2       11.56       11.32      1.48 o
  -3  13   2       13.19       11.97      1.77 o
  -2  13   2       19.69       17.82      2.09 o
  -1  13   2        3.62        2.79      1.36 o
   0  13   2        1.09       -0.66      1.18 o
   1  13   2        0.87        0.14      1.37 o
   2  13   2        3.75        2.68      1.95 o
   3  13   2       16.31       23.13      2.99 o
 -12   1   3        4.26        2.80      0.65 o
 -11   1   3        3.86        5.03      0.66 o
 -10   1   3      119.08      112.97      2.04 o
  -9   1   3      263.60      258.41      3.06 o
  -8   1   3        0.13        0.13      0.27 o
  -7   1   3        8.34        7.74      0.34 o
  -6   1   3        0.05        0.07      0.17 o
  -5   1   3      873.76      856.24      4.69 o
  -4   1   3      553.99      584.52      3.09 o
  -3   1   3      155.08      148.75      0.90 o
  -2   1   3     1446.12     1430.98      6.22 o
  -1   1   3       74.06       84.16      0.65 o
   0   1   3      326.18      328.86      1.87 o
   1   1   3      240.57      238.55      1.54 o
   2   1   3      713.37      735.15      3.84 o
   3   1   3      259.14      255.75      2.00 o
   4   1   3       35.71       44.60      0.74 o
   5   1   3        2.61        2.67      0.30 o
   6   1   3       14.66       12.06      0.59 o
   7   1   3        7.35        7.17      0.57 o
   8   1   3      106.02      113.32      2.14 o
   9   1   3      274.58      272.44      4.11 o
  10   1   3       89.32       92.15      2.34 o
 -12   2   3        8.13        7.15      0.81 o
 -11   2   3        1.54        1.80      0.53 o
 -10   2   3       79.60       62.76      1.74 o
  -9   2   3      122.60      108.89      1.62 o
  -8   2   3      400.21      385.36      3.22 o
  -7   2   3       93.20       93.51      1.07 o
  -6   2   3       88.29       80.78      0.99 o
  -5   2   3      575.68      576.58      3.89 o
  -4   2   3        0.76        0.16      0.12 o
  -3   2   3       55.63       55.79      0.59 o
  -2   2   3     1486.58     1545.99      7.63 o
  -1   2   3       63.16       55.69      0.54 o
   0   2   3       18.89       27.92      0.41 o
   1   2   3      438.48      481.97      2.69 o
   2   2   3      333.45      287.80      1.89 o
   3   2   3        8.17        8.44      0.38 o
   4   2   3      136.10      146.24      1.43 o
   5   2   3      212.09      229.58      2.07 o
   6   2   3       16.96       18.17      0.66 o
   7   2   3        2.84        2.94      0.43 o
   8   2   3       74.50       77.63      2.33 o
   9   2   3       37.18       39.63      1.76 o
  10   2   3       86.84       88.72      2.30 o
 -12   3   3        6.95        6.41      0.80 o
 -11   3   3        0.35        0.45      0.46 o
 -10   3   3        0.04        0.19      0.40 o
  -9   3   3      116.70      105.80      1.59 o
  -8   3   3      544.06      547.47      4.16 o
  -7   3   3        2.82        2.05      0.33 o
  -6   3   3       17.68       19.86      0.68 o
  -5   3   3       25.17       25.90      0.71 o
  -4   3   3     1186.93     1252.50      9.76 o
  -3   3   3      851.34      894.58      5.54 o
  -2   3   3       51.55       60.02      0.67 o
  -1   3   3      326.17      324.38      1.88 o
   0   3   3      240.14      268.79      1.68 o
   1   3   3      487.28      474.79      2.77 o
   2   3   3       40.25       50.10      0.84 o
   3   3   3      930.17     1031.60      6.32 o
   4   3   3        0.15        0.44      0.22 o
   5   3   3       36.27       35.29      0.86 o
   6   3   3       97.80       93.16      1.37 o
   7   3   3       23.73       24.21      1.06 o
   8   3   3      270.08      271.83      3.66 o
   9   3   3       18.71       18.00      1.18 o
  10   3   3       70.29       68.49      2.25 o
 -12   4   3       14.48       20.09      1.63 o
 -11   4   3       52.76       53.89      1.47 o
 -10   4   3        8.20        7.51      0.91 o
  -9   4   3     1042.92      996.05      8.14 o
  -8   4   3       66.24       67.72      1.28 o
  -7   4   3      274.85      253.87      3.60 o
  -6   4   3       48.88       46.02      1.00 o
  -5   4   3      234.25      221.05      2.55 o
  -4   4   3       76.99       73.51      1.08 o
  -3   4   3      783.46      857.30      5.53 o
  -2   4   3      747.66      777.68      4.75 o
  -1   4   3      334.33      365.44      2.18 o
   0   4   3      127.31      146.87      1.21 o
   1   4   3      990.47     1098.94      6.48 o
   2   4   3     2123.10     2300.49     12.98 o
   3   4   3      395.46      389.49      3.25 o
   4   4   3      194.38      191.02      1.95 o
   5   4   3        3.48        1.62      0.33 o
   6   4   3        0.44       -0.64      0.33 o
   7   4   3       65.34       64.36      2.06 o
   8   4   3      110.30      116.38      2.59 o
   9   4   3      389.02      402.67      5.36 o
  10   4   3       71.58       78.73      2.43 o
 -11   5   3       59.98       57.51      1.57 o
 -10   5   3      220.72      225.16      4.68 o
  -9   5   3      220.19      224.04      3.27 o
  -8   5   3       28.67       24.28      1.37 o
  -7   5   3      116.47      116.22      1.87 o
  -6   5   3      587.80      585.21      6.37 o
  -5   5   3       45.62       40.92      1.24 o
  -4   5   3      476.40      510.69      3.97 o
  -3   5   3      156.56      161.93      1.72 o
  -2   5   3       18.87       17.87      0.47 o
  -1   5   3       89.29       88.21      0.95 o
   0   5   3      126.32      129.15      1.25 o
   1   5   3       96.37      102.60      1.12 o
   2   5   3       28.59       27.31      0.71 o
   3   5   3      550.31      573.56      4.67 o
   4   5   3      240.48      265.27      2.54 o
   5   5   3       90.95       88.37      1.32 o
   6   5   3       17.93       18.49      0.88 o
   7   5   3        3.17        3.58      0.61 o
   8   5   3        0.40        0.13      0.55 o
   9   5   3        6.38        5.94      0.92 o
 -11   6   3       46.86       58.38      1.94 o
 -10   6   3      119.68      101.52      2.48 o
  -9   6   3       38.24       39.14      1.29 o
  -8   6   3        6.05        6.37      1.09 o
  -7   6   3       88.65       82.62      2.83 o
  -6   6   3        4.72        5.13      0.78 o
  -5   6   3        5.80        2.57      0.26 o
  -4   6   3       42.27       28.07      0.84 o
  -3   6   3        6.05       10.27      0.40 o
  -2   6   3        0.51        0.36      0.19 o
  -1   6   3       32.53       26.23      0.61 o
   0   6   3      106.96      144.16      1.48 o
   1   6   3       20.00       14.36      0.50 o
   2   6   3      101.72      107.37      1.60 o
   3   6   3      204.57      229.53      2.40 o
   4   6   3        0.33        0.57      0.32 o
   5   6   3        0.30        1.00      0.41 o
   6   6   3       10.01       10.77      0.79 o
   7   6   3        2.88        2.28      0.61 o
   8   6   3        0.30        0.24      0.58 o
   9   6   3      110.62      116.81      3.10 o
 -11   7   3      201.19      210.26      4.15 o
 -10   7   3       74.52       78.48      2.30 o
  -9   7   3        9.40        8.22      0.83 o
  -8   7   3       28.51       28.08      1.11 o
  -7   7   3        1.07        1.59      0.50 o
  -6   7   3      188.44      208.64      2.50 o
  -5   7   3      590.73      613.50      5.75 o
  -4   7   3      322.29      322.34      3.14 o
  -3   7   3        4.30        5.57      0.39 o
  -2   7   3      203.78      207.15      3.85 o
  -1   7   3      109.26      125.27      1.55 o
   0   7   3       14.54       16.16      0.65 o
   1   7   3       44.38       45.16      1.23 o
   2   7   3       57.07       49.81      1.01 o
   3   7   3       35.68       26.81      0.87 o
   4   7   3       14.12       14.93      0.83 o
   5   7   3      100.58      100.05      2.00 o
   6   7   3       16.26       19.08      1.06 o
   7   7   3       62.95       69.47      1.89 o
   8   7   3        0.83        0.06      0.63 o
   9   7   3       32.01       30.90      2.26 o
 -10   8   3        6.74        6.10      0.97 o
  -9   8   3        2.92        4.12      1.12 o
  -8   8   3       68.74       65.09      1.99 o
  -7   8   3      110.08      107.92      2.04 o
  -6   8   3        0.02        0.72      0.43 o
  -5   8   3       11.96       15.17      0.87 o
  -4   8   3      315.57      297.39      3.10 o
  -3   8   3      129.21      123.93      1.70 o
  -2   8   3        0.37        0.65      0.34 o
  -1   8   3      393.03      386.09      3.62 o
   0   8   3       76.67       67.95      1.22 o
   1   8   3       52.69       54.11      1.03 o
   2   8   3       91.54      100.45      3.28 o
   3   8   3       13.89       11.67      0.69 o
   4   8   3       51.44       45.30      1.48 o
   5   8   3      113.60      110.70      2.31 o
   6   8   3        6.77        5.56      0.81 o
   7   8   3        7.18        8.91      0.92 o
   8   8   3        5.86        6.47      0.92 o
  -9   9   3       34.33       32.44      1.77 o
  -8   9   3       25.09       31.47      1.62 o
  -7   9   3       30.47       31.42      1.56 o
  -6   9   3       11.57        9.45      0.93 o
  -5   9   3       75.54       74.56      2.85 o
  -4   9   3      333.75      342.12      4.53 o
  -3   9   3      208.19      199.23      2.87 o
  -2   9   3        6.53        5.17      0.60 o
  -1   9   3       56.21       59.05      1.63 o
   0   9   3       74.41       73.70      1.74 o
   1   9   3      127.28      127.34      2.57 o
   2   9   3      594.07      580.19      5.48 o
   3   9   3      327.78      313.75      3.81 o
   4   9   3        1.06        1.99      0.70 o
   5   9   3       27.41       24.95      1.42 o
   6   9   3       49.95       49.44      1.95 o
   7   9   3      168.03      176.84      3.47 o
  -8  10   3        5.29        5.70      1.05 o
  -7  10   3        0.61        0.14      0.71 o
  -6  10   3        0.36        0.36      0.64 o
  -5  10   3       81.66       91.70      3.24 o
  -4  10   3      416.69      386.43      5.53 o
  -3  10   3     1231.40     1194.29     10.97 o
  -2  10   3       44.62       48.41      1.97 o
  -1  10   3       45.58       45.83      2.33 o
   0  10   3      127.74      118.88      3.32 o
   1  10   3       74.42       73.49      2.06 o
   2  10   3       10.71       11.05      0.97 o
   3  10   3      551.09      513.63      6.78 o
   4  10   3       19.94       18.09      1.28 o
   5  10   3       35.27       31.76      1.71 o
   6  10   3        1.55        0.29      0.77 o
  -7  11   3       70.52       73.50      3.06 o
  -6  11   3       29.27       25.68      1.91 o
  -5  11   3        0.74        1.24      0.76 o
  -4  11   3       21.81       26.48      1.54 o
  -3  11   3      120.29      132.13      3.01 o
  -2  11   3       28.03       25.34      3.27 o
  -1  11   3       14.59       13.83      1.48 o
   0  11   3       12.09       11.53      1.26 o
   1  11   3       17.10       13.54      1.64 o
   2  11   3      121.73      117.18      3.88 o
   3  11   3      218.99      233.56      4.12 o
   4  11   3       46.06       49.71      2.08 o
   5  11   3       35.62       35.74      1.88 o
  -6  12   3        1.84        2.44      1.10 o
  -5  12   3        0.00        0.45      0.79 o
  -4  12   3       29.72       28.01      1.69 o
  -3  12   3        0.20       -1.00      0.83 o
  -2  12   3        7.66        6.45      1.39 o
  -1  12   3       69.14       74.42      3.86 o
   0  12   3       27.37       25.42      2.66 o
   1  12   3        0.23       -0.29      0.94 o
   2  12   3        9.79        4.90      1.36 o
   3  12   3       12.39       14.20      1.44 o
   4  12   3        8.06        9.73      1.36 o
  -4  13   3      217.24      231.70      7.28 o
  -3  13   3       41.67       48.46      7.40 o
  -2  13   3        5.69        7.76      1.68 o
  -1  13   3       30.44       32.59      3.21 o
   0  13   3        0.83        1.06      1.37 o
   1  13   3        4.55        8.71      1.92 o
   2  13   3       54.58       54.56      4.21 o
 -12   0   4       31.91       34.79      2.88 o
 -11   0   4       27.27       25.88      1.70 o
 -10   0   4      155.04      122.30      3.00 o
  -9   0   4        1.69        1.88      0.57 o
  -8   0   4       65.58       61.86      1.20 o
  -7   0   4      380.73      365.05      3.37 o
  -6   0   4      318.66      274.12      2.82 o
  -5   0   4       12.51       23.07      0.56 o
  -4   0   4      189.32      205.72      1.56 o
  -3   0   4     1905.60     1961.67     11.28 o
  -2   0   4     2262.20     2328.37     14.46 o
  -1   0   4      179.00      179.78      1.62 o
   0   0   4      518.54      492.94      3.87 o
   1   0   4     3938.20     4075.84     26.67 o
   2   0   4     3561.16     3586.56     29.12 o
   3   0   4     4407.52     4530.85     38.50 o
   4   0   4       15.47       15.01      0.86 o
   5   0   4       31.95       41.76      1.74 o
   6   0   4       57.13       49.86      1.92 o
   7   0   4      213.75      206.12      4.59 o
   8   0   4        2.47        2.68      0.81 o
   9   0   4       68.12       73.74      4.22 o
  10   0   4      129.80      141.65      5.78 o
 -12   1   4       21.13       24.00      1.21 o
 -11   1   4       67.04       63.70      1.63 o
 -10   1   4       49.60       38.51      1.17 o
  -9   1   4        4.67        3.95      0.69 o
  -8   1   4       59.68       66.07      0.90 o
  -7   1   4       59.36       57.22      0.84 o
  -6   1   4       10.86       13.45      0.37 o
  -5   1   4      237.49      241.44      1.64 o
  -4   1   4     1900.10     1953.62      8.88 o
  -3   1   4       30.42       23.83      0.32 o
  -2   1   4      371.52      372.28      1.83 o
  -1   1   4     1020.96     1039.48      4.86 o
   0   1   4      470.23      479.11      2.60 o
   1   1   4      156.07      146.81      1.17 o
   2   1   4      207.16      205.75      1.71 o
   3   1   4      135.48      141.32      1.66 o
   4   1   4        5.95        6.48      0.46 o
   5   1   4       12.93       13.49      0.61 o
   6   1   4        0.17        0.14      0.33 o
   7   1   4       42.96       42.78      1.30 o
   8   1   4      279.69      278.43      3.52 o
   9   1   4      261.97      266.69      4.15 o
  10   1   4      115.84      119.40      4.72 o
 -12   2   4       49.56       50.06      1.54 o
 -11   2   4        0.31       -0.20      0.54 o
 -10   2   4       14.20       11.14      0.79 o
  -9   2   4      397.76      350.09      3.51 o
  -8   2   4     1084.53     1016.81      6.38 o
  -7   2   4      344.92      330.23      2.37 o
  -6   2   4        1.17        0.93      0.18 o
  -5   2   4       98.63       95.70      0.87 o
  -4   2   4      486.93      500.77      3.06 o
  -3   2   4       25.14       34.25      0.49 o
  -2   2   4       36.08       36.33      0.51 o
  -1   2   4      276.93      286.61      1.81 o
   0   2   4        3.46        3.35      0.19 o
   1   2   4       21.92       22.86      0.49 o
   2   2   4     3291.61     3511.87     18.93 o
   3   2   4       50.38       57.08      0.92 o
   4   2   4       33.40       47.74      0.98 o
   5   2   4       18.63       21.67      0.76 o
   6   2   4        0.50        0.47      0.37 o
   7   2   4        4.14        4.82      0.56 o
   8   2   4        0.11       -0.39      0.47 o
   9   2   4        1.44        1.36      0.75 o
 -12   3   4        4.99        4.05      0.66 o
 -11   3   4        7.37        6.58      0.79 o
 -10   3   4       30.06       27.13      1.04 o
  -9   3   4       29.66       38.61      0.94 o
  -8   3   4        9.23        5.42      0.35 o
  -7   3   4       28.47       23.36      1.05 o
  -6   3   4       91.32       78.56      1.18 o
  -5   3   4        2.16        1.33      0.27 o
  -4   3   4        2.89        8.05      0.27 o
  -3   3   4      745.56      805.84      4.28 o
  -2   3   4      504.45      564.30      2.95 o
  -1   3   4       35.62       27.69      0.62 o
   0   3   4       57.44       55.37      0.73 o
   1   3   4       23.60       32.51      0.85 o
   2   3   4      397.67      421.04      3.04 o
   3   3   4      143.58      143.18      1.56 o
   4   3   4        0.39       -0.09      0.27 o
   5   3   4       50.12       53.74      1.13 o
   6   3   4       12.16       12.03      0.70 o
   7   3   4        0.57        0.88      0.47 o
   8   3   4      110.02      108.90      2.27 o
   9   3   4       53.01       56.29      2.13 o
 -12   4   4       10.18       12.17      1.08 o
 -11   4   4       31.77       34.06      1.37 o
 -10   4   4      268.77      272.08      4.01 o
  -9   4   4       39.93       39.09      1.34 o
  -8   4   4      120.33      124.56      2.39 o
  -7   4   4      316.16      285.55      3.47 o
  -6   4   4        1.95        0.77      0.36 o
  -5   4   4      134.58      138.12      1.80 o
  -4   4   4       71.09       91.32      0.93 o
  -3   4   4      222.34      228.33      1.71 o
  -2   4   4     1113.17     1169.17      6.83 o
  -1   4   4       21.85       18.72      0.51 o
   0   4   4       17.00       21.09      0.46 o
   1   4   4       49.35       45.64      0.93 o
   2   4   4      284.11      262.62      2.27 o
   3   4   4      104.26       88.17      1.31 o
   4   4   4      204.13      221.79      2.49 o
   5   4   4        6.10        7.39      0.56 o
   6   4   4        0.12       -0.14      0.40 o
   7   4   4       12.94       15.10      1.01 o
   8   4   4       43.36       42.39      1.66 o
   9   4   4       29.66       31.48      1.62 o
 -12   5   4       20.04       22.37      1.41 o
 -11   5   4       23.24       23.67      1.25 o
 -10   5   4       73.56       70.48      1.75 o
  -9   5   4       16.77       14.56      1.29 o
  -8   5   4      101.17       90.43      2.24 o
  -7   5   4      398.82      357.55      4.39 o
  -6   5   4      335.19      321.57      4.03 o
  -5   5   4      410.59      402.61      4.38 o
  -4   5   4      290.42      310.58      2.73 o
  -3   5   4        1.82        3.68      0.32 o
  -2   5   4      218.12      228.87      2.01 o
  -1   5   4      374.98      373.69      2.78 o
   0   5   4        4.04        2.82      0.23 o
   1   5   4       23.27       30.81      0.85 o
   2   5   4        9.40        6.71      0.42 o
   3   5   4      533.36      562.39      4.52 o
   4   5   4      492.04      484.10      4.35 o
   5   5   4      505.96      496.71      4.76 o
   6   5   4       23.46       25.24      1.39 o
   7   5   4       10.79       10.28      1.07 o
   8   5   4       33.78       32.09      1.51 o
   9   5   4        1.54        2.17      0.76 o
 -11   6   4       62.74       71.92      1.93 o
 -10   6   4        0.03       -0.19      0.76 o
  -9   6   4       22.25       24.74      1.89 o
  -8   6   4        0.14       -0.46      0.64 o
  -7   6   4       22.21       23.06      1.27 o
  -6   6   4      309.63      289.33      4.24 o
  -5   6   4      233.62      215.13      2.21 o
  -4   6   4        3.04        4.46      0.38 o
  -3   6   4      125.35      119.51      1.35 o
  -2   6   4      219.85      225.07      1.94 o
  -1   6   4        0.34        0.68      0.22 o
   0   6   4      456.54      497.25      3.90 o
   1   6   4       88.83       82.68      1.16 o
   2   6   4       52.87       52.69      1.06 o
   3   6   4      123.22      122.11      1.83 o
   4   6   4      203.45      172.79      2.36 o
   5   6   4      195.32      189.17      2.58 o
   6   6   4       34.19       28.72      1.25 o
   7   6   4        1.03        0.51      0.57 o
   8   6   4        0.49       -0.04      0.61 o
 -11   7   4        7.73       12.26      1.07 o
 -10   7   4      115.59      120.67      5.03 o
  -9   7   4        6.27        9.39      1.36 o
  -8   7   4       58.88       62.56      2.54 o
  -7   7   4       71.01       70.83      2.04 o
  -6   7   4       83.05       76.31      1.53 o
  -5   7   4       63.75       63.03      1.18 o
  -4   7   4       12.44       12.24      0.71 o
  -3   7   4       38.50       41.85      0.90 o
  -2   7   4      232.81      249.40      2.37 o
  -1   7   4      357.43      332.20      2.87 o
   0   7   4      295.65      297.47      3.07 o
   1   7   4      239.88      248.57      2.46 o
   2   7   4       18.79       21.64      0.83 o
   3   7   4      103.21      103.66      1.82 o
   4   7   4       28.07       36.80      1.27 o
   5   7   4       23.72       23.51      1.13 o
   6   7   4       15.28       15.48      1.25 o
   7   7   4        1.32        1.55      0.63 o
   8   7   4        4.36        5.50      0.89 o
 -10   8   4        0.17        1.25      1.21 o
  -9   8   4       65.35       66.24      3.37 o
  -8   8   4       64.96       66.64      3.16 o
  -7   8   4        4.42        2.68      0.57 o
  -6   8   4      119.26      105.90      2.42 o
  -5   8   4      772.78      688.66      7.20 o
  -4   8   4        5.00        9.55      0.71 o
  -3   8   4      158.90      156.43      2.04 o
  -2   8   4      173.20      170.11      2.13 o
  -1   8   4      266.55      266.45      2.69 o
   0   8   4      251.17      250.38      2.80 o
   1   8   4       28.89       29.63      0.93 o
   2   8   4       16.03       12.79      0.74 o
   3   8   4        1.14       -0.05      0.40 o
   4   8   4      145.48      145.28      2.55 o
   5   8   4       25.64       25.16      1.48 o
   6   8   4       19.27       20.03      1.18 o
   7   8   4        6.58        5.32      0.91 o
  -9   9   4       45.69       54.47      3.28 o
  -8   9   4       19.12       18.68      1.29 o
  -7   9   4       52.46       54.01      1.98 o
  -6   9   4        0.01       -0.28      0.55 o
  -5   9   4      116.61      118.06      2.27 o
  -4   9   4       40.59       45.20      1.64 o
  -3   9   4      280.16      283.27      4.37 o
  -2   9   4      197.35      178.08      3.33 o
  -1   9   4      219.42      220.00      3.46 o
   0   9   4      295.99      290.83      3.68 o
   1   9   4      329.86      348.82      4.56 o
   2   9   4        0.54        0.80      0.47 o
   3   9   4       47.42       57.78      2.65 o
   4   9   4      111.55      119.36      2.59 o
   5   9   4      144.30      130.24      2.80 o
   6   9   4       61.97       68.20      2.05 o
   7   9   4        0.17        0.29      0.76 o
  -8  10   4        2.41        1.24      1.01 o
  -7  10   4        1.59        1.27      1.01 o
  -6  10   4        8.79        6.01      0.94 o
  -5  10   4        4.72        3.99      0.79 o
  -4  10   4       83.65       87.34      2.17 o
  -3  10   4        2.91        2.84      1.43 o
  -2  10   4      106.00       95.22      2.72 o
  -1  10   4       50.81       44.37      2.56 o
   0  10   4        7.59        7.14      1.04 o
   1  10   4       13.81       16.32      1.31 o
   2  10   4       15.62       11.05      1.16 o
   3  10   4        4.94        3.89      0.77 o
   4  10   4        0.91        0.27      0.67 o
   5  10   4       19.72       24.21      1.68 o
   6  10   4       32.51       30.99      1.72 o
  -7  11   4       10.30       11.07      1.51 o
  -6  11   4        5.58        4.52      0.92 o
  -5  11   4       11.02       12.06      1.32 o
  -4  11   4       70.38       66.03      2.36 o
  -3  11   4      607.09      616.02     12.21 o
  -2  11   4       24.79       23.79      1.94 o
  -1  11   4        2.32        0.26      0.78 o
   0  11   4        2.14        0.75      0.94 o
   1  11   4       18.20       15.77      2.31 o
   2  11   4        0.09       -1.47      0.90 o
   3  11   4       60.55       66.18      3.19 o
   4  11   4       37.49       29.50      2.46 o
  -6  12   4       21.67       23.06      1.95 o
  -5  12   4        3.52        1.48      0.95 o
  -4  12   4       31.46       36.89      1.99 o
  -3  12   4      105.07      116.95      3.45 o
  -2  12   4       13.86        9.42      2.71 o
  -1  12   4        0.00        0.10      1.18 o
   0  12   4        4.13        2.15      1.14 o
   1  12   4       39.53       38.54      2.80 o
   2  12   4       28.48       30.05      2.55 o
   3  12   4        6.65        5.41      1.54 o
  -3  13   4        3.73        4.38      1.48 o
  -2  13   4      148.81      145.05      5.76 o
  -1  13   4        5.98        4.83      2.08 o
   0  13   4        0.03       -1.38      1.37 o
 -12   1   5        0.13       -0.71      0.52 o
 -11   1   5        0.66        0.53      0.52 o
 -10   1   5        7.96        6.73      0.67 o
  -9   1   5        0.00        0.65      0.35 o
  -8   1   5       53.73       43.88      0.80 o
  -7   1   5      746.54      711.50      4.68 o
  -6   1   5       74.07       67.02      0.82 o
  -5   1   5       21.46       22.08      0.44 o
  -4   1   5        8.36       10.63      0.31 o
  -3   1   5       62.76       48.76      0.55 o
  -2   1   5       15.57       18.17      0.40 o
  -1   1   5     1011.79     1051.49      5.55 o
   0   1   5      274.32      271.93      2.13 o
   1   1   5       36.86       39.96      0.90 o
   2   1   5       18.88       17.79      0.72 o
   3   1   5        1.30        3.35      0.41 o
   4   1   5      206.97      220.13      2.53 o
   5   1   5      169.38      173.24      2.12 o
   6   1   5       69.25       65.22      1.39 o
   7   1   5        0.20       -0.15      0.45 o
   8   1   5       21.86       24.11      1.21 o
   9   1   5      111.84      112.98      2.66 o
 -12   2   5       13.68       15.92      1.00 o
 -11   2   5        0.12        0.71      0.47 o
 -10   2   5       50.04       50.25      1.36 o
  -9   2   5      115.86      110.72      1.53 o
  -8   2   5      108.96      109.57      1.26 o
  -7   2   5      792.37      770.18      4.63 o
  -6   2   5        0.00        0.09      0.18 o
  -5   2   5       26.09       20.20      0.47 o
  -4   2   5      776.70      812.75      4.49 o
  -3   2   5      992.11     1006.27      5.14 o
  -2   2   5      189.01      211.29      1.55 o
  -1   2   5       64.39       67.64      0.86 o
   0   2   5      170.77      175.37      1.55 o
   1   2   5      357.73      374.70      2.89 o
   2   2   5      274.70      290.79      2.58 o
   3   2   5        2.66        1.93      0.33 o
   4   2   5       31.53       40.41      0.99 o
   5   2   5       41.20       42.20      1.06 o
   6   2   5       18.92       16.49      0.85 o
   7   2   5        0.03        0.14      0.49 o
   8   2   5       12.18       11.04      0.97 o
   9   2   5       16.84       15.38      1.38 o
 -12   3   5        1.40        2.10      0.76 o
 -11   3   5        3.50        3.21      0.53 o
 -10   3   5       65.90       62.41      1.37 o
  -9   3   5       38.86       21.23      0.86 o
  -8   3   5     1340.28     1256.58      9.91 o
  -7   3   5      112.55      110.71      1.28 o
  -6   3   5      435.59      416.37      2.94 o
  -5   3   5      172.25      155.02      1.29 o
  -4   3   5       54.55       60.60      0.74 o
  -3   3   5       24.83       32.35      0.57 o
  -2   3   5     1050.12     1074.00      6.45 o
  -1   3   5      485.09      496.20      3.71 o
   0   3   5      204.89      199.31      1.96 o
   1   3   5        0.05       -0.15      0.21 o
   2   3   5       16.30       16.14      0.62 o
   3   3   5      561.70      567.33      4.40 o
   4   3   5       27.37       23.86      0.83 o
   5   3   5        5.16        5.49      0.55 o
   6   3   5        9.05       10.16      0.70 o
   7   3   5        1.91        0.75      0.65 o
   8   3   5        2.23        2.15      0.70 o
   9   3   5       61.92       65.82      2.34 o
 -12   4   5        0.41        0.11      0.66 o
 -11   4   5        5.25        3.07      0.68 o
 -10   4   5       56.68       61.30      1.68 o
  -9   4   5      269.93      245.01      4.87 o
  -8   4   5      452.51      426.79      5.28 o
  -7   4   5       41.28       41.37      1.30 o
  -6   4   5       18.63       14.99      0.95 o
  -5   4   5       43.16       45.77      0.67 o
  -4   4   5      194.19      188.35      1.60 o
  -3   4   5        9.14        9.96      0.46 o
  -2   4   5        9.92       14.41      0.49 o
  -1   4   5      399.76      380.64      3.03 o
   0   4   5       21.59       20.63      0.68 o
   1   4   5        1.26       -0.11      0.21 o
   2   4   5      122.97      139.26      1.65 o
   3   4   5       31.22       37.73      1.05 o
   4   4   5      190.71      195.21      2.28 o
   5   4   5        3.72        3.42      0.54 o
   6   4   5       68.12       67.89      1.75 o
   7   4   5       76.88       76.90      2.81 o
   8   4   5        8.76        6.98      0.88 o
 -11   5   5       50.02       57.25      2.37 o
 -10   5   5        8.06        6.25      1.46 o
  -9   5   5      155.11      147.78      3.30 o
  -8   5   5      144.10      113.55      2.75 o
  -7   5   5       62.75       60.18      1.65 o
  -6   5   5       13.64       13.07      0.90 o
  -5   5   5       39.56       39.57      0.79 o
  -4   5   5      272.78      291.88      2.52 o
  -3   5   5      161.43      187.89      1.68 o
  -2   5   5       32.28       24.35      0.63 o
  -1   5   5      325.45      299.26      2.60 o
   0   5   5       12.74       18.12      0.76 o
   1   5   5        0.33        0.82      0.27 o
   2   5   5      294.90      295.98      2.86 o
   3   5   5      117.95      121.12      1.76 o
   4   5   5      101.94      111.26      2.08 o
   5   5   5       18.93       16.54      0.89 o
   6   5   5       38.90       37.53      1.53 o
   7   5   5        1.42        1.22      0.66 o
   8   5   5        1.33        1.29      0.72 o
 -11   6   5       47.11       52.12      2.52 o
 -10   6   5      112.14      121.91      3.23 o
  -9   6   5        2.27        1.18      0.82 o
  -8   6   5        6.80        3.91      0.99 o
  -7   6   5      233.58      215.18      3.61 o
  -6   6   5       80.79       89.30      1.16 o
  -5   6   5      362.09      377.68      3.93 o
  -4   6   5      111.63      124.73      1.55 o
  -3   6   5       49.16       50.87      0.89 o
  -2   6   5        8.53        9.10      0.41 o
  -1   6   5      127.08      123.36      1.41 o
   0   6   5      247.37      243.62      2.75 o
   1   6   5       18.29       21.57      1.03 o
   2   6   5       34.31       39.81      1.05 o
   3   6   5       68.42       75.43      1.41 o
   4   6   5       59.39       62.90      1.46 o
   5   6   5       94.77       90.66      2.44 o
   6   6   5      120.15      128.87      2.42 o
   7   6   5        6.93        7.87      0.90 o
   8   6   5       37.41       34.96      1.69 o
 -11   7   5      171.07      203.34      4.54 o
 -10   7   5      148.34      163.25      3.86 o
  -9   7   5        6.16        8.25      1.35 o
  -8   7   5        9.51       10.62      2.94 o
  -7   7   5       63.49       58.64      2.08 o
  -6   7   5      283.48      262.99      3.48 o
  -5   7   5       74.41       67.63      1.36 o
  -4   7   5       25.47       23.39      0.79 o
  -3   7   5      119.29      115.53      1.46 o
  -2   7   5      364.19      370.02      3.02 o
  -1   7   5       31.02       30.39      0.87 o
   0   7   5      528.33      528.55      4.95 o
   1   7   5        8.49        6.41      0.49 o
   2   7   5       20.14       20.39      0.83 o
   3   7   5      133.70      119.30      1.95 o
   4   7   5       89.47       83.84      1.69 o
   5   7   5       20.30       15.30      1.02 o
   6   7   5      122.06      110.93      2.30 o
   7   7   5        0.00        0.74      0.76 o
 -10   8   5       96.06      120.61      4.04 o
  -9   8   5        5.56        3.47      1.14 o
  -8   8   5       68.05       66.17      2.75 o
  -7   8   5        1.90        1.21      0.57 o
  -6   8   5       10.62       12.44      0.80 o
  -5   8   5       32.46       39.06      1.20 o
  -4   8   5      140.48      141.47      2.81 o
  -3   8   5        6.68        6.74      0.76 o
  -2   8   5        6.52        6.99      0.74 o
  -1   8   5      271.39      265.88      3.47 o
   0   8   5        3.31        2.48      0.53 o
   1   8   5       35.96       33.64      1.10 o
   2   8   5       62.02       66.79      1.52 o
   3   8   5        8.23        6.31      0.69 o
   4   8   5      482.05      442.18      5.50 o
   5   8   5       47.57       39.97      1.74 o
   6   8   5       58.97       59.77      2.11 o
  -9   9   5        2.76        3.43      1.27 o
  -8   9   5       29.68       32.76      1.43 o
  -7   9   5        4.92        3.25      0.79 o
  -6   9   5       12.60       10.79      0.96 o
  -5   9   5        5.13        8.53      0.88 o
  -4   9   5       88.10      105.74      3.97 o
  -3   9   5      607.02      579.60      6.77 o
  -2   9   5      373.55      366.68      5.44 o
  -1   9   5        3.74        4.96      0.91 o
   0   9   5       64.48       62.03      1.74 o
   1   9   5       67.14       71.01      2.48 o
   2   9   5        0.01        0.19      0.48 o
   3   9   5       42.82       45.01      1.52 o
   4   9   5       46.32       40.99      2.81 o
   5   9   5       16.33       14.73      1.33 o
   6   9   5        1.00       -0.28      0.94 o
  -8  10   5       27.00       29.34      1.80 o
  -7  10   5       24.79       28.62      1.72 o
  -6  10   5       38.31       44.08      2.02 o
  -5  10   5       24.54       26.03      1.42 o
  -4  10   5       19.55       18.65      1.56 o
  -3  10   5       73.41       67.59      2.43 o
  -2  10   5      237.04      233.44      6.78 o
  -1  10   5       71.41       73.30      3.94 o
   0  10   5        0.11       -0.12      0.66 o
   1  10   5       26.87       27.23      1.72 o
   2  10   5       37.52       38.17      2.39 o
   3  10   5      402.17      394.36      6.30 o
   4  10   5      152.05      164.92      3.54 o
   5  10   5      164.44      179.83      3.81 o
  -7  11   5        1.50        0.63      0.99 o
  -6  11   5        2.20        1.80      0.99 o
  -5  11   5       18.77       15.20      1.37 o
  -4  11   5       43.32       49.59      2.22 o
  -3  11   5       81.90       69.09      3.04 o
  -2  11   5      444.61      441.16      8.32 o
  -1  11   5        6.29        6.57      1.12 o
   0  11   5      100.70      103.97      3.82 o
   1  11   5       43.17       34.92      2.64 o
   2  11   5        7.29        7.29      1.36 o
   3  11   5        0.98        1.66      1.11 o
  -5  12   5       35.68       37.63      2.48 o
  -4  12   5      129.65      140.99      3.85 o
  -3  12   5       66.84       76.86      3.22 o
  -2  12   5        1.34        3.21      1.24 o
  -1  12   5       96.02      106.93      6.31 o
   0  12   5       22.67       25.75      2.35 o
   1  12   5        1.84        1.39      1.24 o
   2  12   5        7.39        6.14      1.91 o
 -12   0   6       61.09       83.53      2.77 o
 -11   0   6      105.06       99.30      4.62 o
 -10   0   6       56.92       51.71      2.68 o
  -9   0   6      127.92      113.81      2.82 o
  -8   0   6      497.57      440.96      5.20 o
  -7   0   6     1358.96     1284.73     10.83 o
  -6   0   6       22.86       27.18      1.19 o
  -5   0   6        7.57        6.94      0.48 o
  -4   0   6      410.02      433.66      3.36 o
  -3   0   6      414.82      457.30      4.05 o
  -2   0   6       10.46       14.19      0.61 o
  -1   0   6      647.66      702.43      5.96 o
   0   0   6     1099.38     1108.28     10.27 o
   1   0   6      183.23      187.91      3.11 o
   2   0   6      103.40      109.64      2.93 o
   3   0   6      466.80      486.23      6.31 o
   4   0   6       11.40        7.68      1.25 o
   5   0   6        0.03        0.28      0.57 o
   6   0   6       13.76       15.34      1.69 o
   7   0   6        2.99        2.39      0.79 o
   8   0   6       43.65       38.42      2.17 o
 -12   1   6       36.73       43.36      1.55 o
 -11   1   6        0.21        0.59      0.52 o
 -10   1   6       31.78       35.14      1.22 o
  -9   1   6        1.35       -0.21      0.41 o
  -8   1   6      241.49      230.13      2.21 o
  -7   1   6      120.34      115.30      1.23 o
  -6   1   6      904.83      872.60      5.36 o
  -5   1   6       66.48       53.80      0.65 o
  -4   1   6       64.67       54.31      0.64 o
  -3   1   6       45.00       35.00      0.53 o
  -2   1   6      341.83      357.60      2.50 o
  -1   1   6      626.32      689.56      4.30 o
   0   1   6        9.73        6.72      0.42 o
   1   1   6      187.56      178.69      2.16 o
   2   1   6      592.72      602.75      5.16 o
   3   1   6      959.35      978.25      7.68 o
   4   1   6      658.65      676.14      5.82 o
   5   1   6        0.12       -0.04      0.38 o
   6   1   6        4.68        3.91      0.61 o
   7   1   6        0.96        1.16      0.56 o
   8   1   6       50.37       49.25      1.77 o
 -12   2   6        0.16        0.19      0.63 o
 -11   2   6        8.65        9.42      0.76 o
 -10   2   6        9.15       11.34      0.79 o
  -9   2   6      141.01      116.74      1.71 o
  -8   2   6      173.51      176.35      1.97 o
  -7   2   6        9.84        7.71      0.39 o
  -6   2   6      185.20      178.86      1.59 o
  -5   2   6        3.81        3.12      0.23 o
  -4   2   6      177.20      189.67      1.51 o
  -3   2   6      263.87      245.24      1.75 o
  -2   2   6       48.10       53.82      0.92 o
  -1   2   6      170.91      172.14      1.73 o
   0   2   6      141.58      143.67      1.45 o
   1   2   6        1.98        3.19      0.37 o
   2   2   6      124.05      114.40      1.58 o
   3   2   6        0.40       -0.62      0.31 o
   4   2   6      185.27      182.08      2.24 o
   5   2   6        3.95        4.80      0.56 o
   6   2   6        0.41       -0.08      0.46 o
   7   2   6        1.45        1.47      0.61 o
   8   2   6        3.84        1.63      0.77 o
 -12   3   6       34.07       33.63      1.91 o
 -11   3   6       60.20       60.37      1.49 o
 -10   3   6       12.17       12.28      0.89 o
  -9   3   6      279.49      274.82      3.07 o
  -8   3   6       15.82        9.90      0.52 o
  -7   3   6      665.71      624.53      4.38 o
  -6   3   6      226.67      209.78      1.90 o
  -5   3   6      138.66      129.59      1.26 o
  -4   3   6        5.67        6.02      0.31 o
  -3   3   6       90.02       92.25      1.05 o
  -2   3   6       22.63       19.81      0.57 o
  -1   3   6      205.87      233.84      2.34 o
   0   3   6        0.99        2.82      0.36 o
   1   3   6      116.90      118.63      1.54 o
   2   3   6       14.61       13.43      0.65 o
   3   3   6       74.40       83.74      1.41 o
   4   3   6       55.64       64.37      1.29 o
   5   3   6        8.16        7.46      0.65 o
   6   3   6        0.46       -0.16      0.51 o
   7   3   6       32.42       31.54      1.40 o
   8   3   6        5.78        4.05      0.85 o
 -12   4   6       64.52       79.87      2.19 o
 -11   4   6        0.23        0.09      0.64 o
 -10   4   6        8.24        5.55      0.85 o
  -9   4   6       20.70       21.62      2.36 o
  -8   4   6       53.38       41.37      1.13 o
  -7   4   6        6.53        4.90      0.37 o
  -6   4   6       30.92       30.54      0.68 o
  -5   4   6      117.85      116.18      1.23 o
  -4   4   6       25.33       25.12      0.60 o
  -3   4   6       89.45       81.72      1.20 o
  -2   4   6       57.74       68.07      1.03 o
  -1   4   6       57.05       59.94      1.13 o
   0   4   6      292.17      278.62      2.74 o
   1   4   6       42.61       49.71      1.03 o
   2   4   6       24.91       29.16      1.32 o
   3   4   6      162.60      167.69      2.12 o
   4   4   6        0.82        0.63      0.41 o
   5   4   6        1.98        2.47      0.51 o
   6   4   6      315.04      318.42      4.52 o
   7   4   6       11.53       11.03      1.23 o
   8   4   6        3.08        2.91      0.83 o
 -11   5   6        3.62        3.33      1.00 o
 -10   5   6       10.82        9.41      1.16 o
  -9   5   6       21.33       23.91      1.65 o
  -8   5   6        2.35        3.03      0.67 o
  -7   5   6       37.92       31.82      1.28 o
  -6   5   6       80.54       68.21      0.99 o
  -5   5   6       99.85       88.17      1.21 o
  -4   5   6      187.50      182.34      1.62 o
  -3   5   6        6.23        7.35      0.48 o
  -2   5   6      253.73      235.93      2.25 o
  -1   5   6       12.10       14.66      0.62 o
   0   5   6      101.55      101.25      1.71 o
   1   5   6      192.85      214.02      2.39 o
   2   5   6       55.95       53.75      1.16 o
   3   5   6       68.59       65.26      1.53 o
   4   5   6       35.60       34.88      1.23 o
   5   5   6        0.34        0.76      0.54 o
   6   5   6       28.17       22.87      1.30 o
   7   5   6        5.69        4.23      0.90 o
 -11   6   6       11.26       12.72      1.42 o
 -10   6   6        3.03        4.03      1.01 o
  -9   6   6        8.01        8.06      1.04 o
  -8   6   6        2.58        2.07      0.75 o
  -7   6   6        0.57        0.42      0.35 o
  -6   6   6      257.74      262.85      2.42 o
  -5   6   6      180.32      159.33      1.84 o
  -4   6   6       36.02       32.81      0.81 o
  -3   6   6      182.62      198.32      2.19 o
  -2   6   6       27.84       25.60      0.79 o
  -1   6   6      732.54      714.23      5.29 o
   0   6   6      136.88      136.13      1.96 o
   1   6   6       62.52       59.52      1.16 o
   2   6   6       34.44       36.06      1.04 o
   3   6   6        2.60        2.08      0.50 o
   4   6   6      353.93      342.88      5.67 o
   5   6   6      257.51      243.00      3.45 o
   6   6   6       72.39       67.12      1.95 o
   7   6   6        3.18        3.35      1.10 o
 -10   7   6        0.55        1.44      0.92 o
  -9   7   6        0.16        0.45      0.81 o
  -8   7   6       33.19       29.81      1.77 o
  -7   7   6       62.15       59.29      1.46 o
  -6   7   6      206.81      179.50      2.26 o
  -5   7   6      179.28      166.48      3.27 o
  -4   7   6      302.81      274.56      2.87 o
  -3   7   6       45.26       45.40      1.19 o
  -2   7   6      245.21      248.44      2.98 o
  -1   7   6       22.88       21.35      0.97 o
   0   7   6      146.83      159.01      2.35 o
   1   7   6      250.10      261.43      2.88 o
   2   7   6       17.50       20.20      0.98 o
   3   7   6       30.96       25.72      1.11 o
   4   7   6       39.46       39.33      1.87 o
   5   7   6       31.36       29.00      1.67 o
   6   7   6       45.22       40.71      2.20 o
 -10   8   6        6.20        6.38      1.23 o
  -9   8   6       84.35       84.70      2.74 o
  -8   8   6       86.96       84.69      2.30 o
  -7   8   6        0.07       -0.35      0.52 o
  -6   8   6      109.57      108.33      2.07 o
  -5   8   6       49.14       50.51      1.90 o
  -4   8   6        6.24        5.33      0.65 o
  -3   8   6       59.99       65.67      1.73 o
  -2   8   6      247.95      239.26      3.29 o
  -1   8   6       58.77       55.07      1.73 o
   0   8   6       83.61       84.64      1.74 o
   1   8   6      357.79      356.97      4.32 o
   2   8   6      302.22      301.26      4.05 o
   3   8   6       43.60       43.75      1.93 o
   4   8   6        3.18        3.84      0.93 o
   5   8   6      203.88      202.56      3.97 o
   6   8   6        6.23        4.91      1.15 o
  -9   9   6        3.68        6.97      1.60 o
  -8   9   6      120.95      104.75      2.80 o
  -7   9   6        0.85        1.37      0.62 o
  -6   9   6        0.67       -0.31      0.59 o
  -5   9   6       58.25       50.28      1.81 o
  -4   9   6      232.74      219.96      6.00 o
  -3   9   6        0.73        0.72      0.69 o
  -2   9   6       61.06       59.43      1.83 o
  -1   9   6       34.89       34.67      1.68 o
   0   9   6       50.92       48.36      2.09 o
   1   9   6       43.18       45.37      2.43 o
   2   9   6        5.16        4.76      0.82 o
   3   9   6        4.50        4.03      0.89 o
   4   9   6       27.07       22.68      1.62 o
   5   9   6       29.97       22.91      1.65 o
  -8  10   6       64.98       63.37      2.48 o
  -7  10   6       13.42       15.30      1.43 o
  -6  10   6        6.89        5.76      1.01 o
  -5  10   6        0.59       -0.38      0.61 o
  -4  10   6       17.76       19.14      1.34 o
  -3  10   6       34.87       43.78      3.00 o
  -2  10   6       50.61       52.00      2.35 o
  -1  10   6        8.63        8.79      1.12 o
   0  10   6       74.97       81.00      2.98 o
   1  10   6       42.46       43.35      2.94 o
   2  10   6       10.40        9.99      1.33 o
   3  10   6        3.86        3.10      1.07 o
   4  10   6       46.38       52.78      2.85 o
  -6  11   6        7.92       11.93      1.46 o
  -5  11   6        1.76        2.70      1.05 o
  -4  11   6        1.04        1.27      0.99 o
  -3  11   6      125.41      130.68      3.82 o
  -2  11   6       49.74       48.33      2.37 o
  -1  11   6        0.61       -0.47      0.80 o
   0  11   6        8.78        8.91      2.21 o
   1  11   6        0.26        2.07      1.13 o
   2  11   6       29.35       30.13      2.10 o
  -4  12   6       15.39       16.73      2.03 o
  -3  12   6        3.33        3.17      1.25 o
  -2  12   6      150.03      161.66      5.31 o
  -1  12   6       77.40       79.65      3.56 o
   0  12   6        2.66        3.55      1.31 o
 -12   1   7       79.03       90.72      2.21 o
 -11   1   7       21.97       18.64      1.08 o
 -10   1   7        1.03        1.13      0.51 o
  -9   1   7       55.60       51.90      1.36 o
  -8   1   7       12.27       13.06      0.77 o
  -7   1   7       10.36       11.67      0.52 o
  -6   1   7     1209.27     1172.62      6.64 o
  -5   1   7      182.82      176.53      1.54 o
  -4   1   7       16.58       17.96      0.45 o
  -3   1   7      232.57      241.70      1.88 o
  -2   1   7      339.51      335.77      2.61 o
  -1   1   7       64.92       77.48      1.14 o
   0   1   7       96.92      101.88      1.43 o
   1   1   7      265.90      264.92      2.93 o
   2   1   7       53.15       56.54      1.39 o
   3   1   7      106.05      100.24      1.80 o
   4   1   7        1.37        1.26      0.49 o
   5   1   7      118.63      122.45      2.26 o
   6   1   7        0.19        0.04      0.53 o
   7   1   7       24.86       24.07      1.35 o
 -12   2   7        7.54        8.78      0.93 o
 -11   2   7        2.40        3.11      0.65 o
 -10   2   7        0.19        0.19      0.46 o
  -9   2   7       11.93       15.02      1.29 o
  -8   2   7        0.04        0.63      0.38 o
  -7   2   7     1274.83     1196.25      8.93 o
  -6   2   7      191.32      188.41      1.63 o
  -5   2   7       13.47       11.57      0.43 o
  -4   2   7       98.06      100.21      1.01 o
  -3   2   7        0.08        0.65      0.25 o
  -2   2   7        2.49        0.94      0.27 o
  -1   2   7      353.24      343.88      3.19 o
   0   2   7      210.39      217.65      2.02 o
   1   2   7        0.40       -0.33      0.29 o
   2   2   7       31.06       31.97      0.96 o
   3   2   7       41.90       41.17      1.14 o
   4   2   7      122.08      119.51      1.87 o
   5   2   7       56.00       59.11      1.51 o
   6   2   7       90.81       87.59      2.21 o
   7   2   7        9.75        8.02      0.93 o
 -12   3   7       32.44       38.80      1.96 o
 -11   3   7        0.32        1.48      0.57 o
 -10   3   7        6.43        7.86      1.11 o
  -9   3   7        0.21        0.16      0.43 o
  -8   3   7        2.57        2.26      0.42 o
  -7   3   7      345.95      354.91      3.52 o
  -6   3   7       91.96       94.83      1.20 o
  -5   3   7      101.87       87.56      1.03 o
  -4   3   7       70.50       65.84      1.04 o
  -3   3   7      112.14      119.97      1.61 o
  -2   3   7       52.28       48.77      0.94 o
  -1   3   7        0.47        0.45      0.32 o
   0   3   7      509.75      503.87      4.32 o
   1   3   7       41.76       43.21      1.00 o
   2   3   7       32.00       30.47      0.94 o
   3   3   7      115.26      115.26      1.95 o
   4   3   7       35.63       36.31      1.64 o
   5   3   7        8.07        6.86      0.69 o
   6   3   7       22.72       19.84      1.15 o
   7   3   7        2.25        2.11      0.75 o
 -11   4   7        4.93        6.17      0.84 o
 -10   4   7        0.41        1.47      0.63 o
  -9   4   7       14.84       12.17      0.93 o
  -8   4   7      137.11      114.64      2.16 o
  -7   4   7      194.23      176.44      2.16 o
  -6   4   7      487.84      451.19      3.55 o
  -5   4   7       48.55       53.07      0.86 o
  -4   4   7      111.08      122.19      1.49 o
  -3   4   7       42.37       38.02      0.87 o
  -2   4   7        0.29        0.17      0.28 o
  -1   4   7        2.21        1.90      0.46 o
   0   4   7      706.60      698.01      5.61 o
   1   4   7      171.35      172.75      2.03 o
   2   4   7       46.43       48.62      1.15 o
   3   4   7        0.08       -0.09      0.38 o
   4   4   7       21.07       21.86      1.10 o
   5   4   7       28.35       29.09      1.18 o
   6   4   7       12.19       11.27      1.05 o
   7   4   7       13.39       16.00      1.78 o
 -11   5   7        3.35        3.83      1.07 o
 -10   5   7        4.83        5.79      1.00 o
  -9   5   7       63.39       75.62      2.39 o
  -8   5   7       61.10       54.66      1.25 o
  -7   5   7        5.51        4.97      0.57 o
  -6   5   7      134.04      114.44      1.50 o
  -5   5   7       17.44       19.61      0.65 o
  -4   5   7      108.87      119.66      1.50 o
  -3   5   7      176.92      176.07      1.94 o
  -2   5   7       25.11       24.97      0.80 o
  -1   5   7      268.40      279.18      2.86 o
   0   5   7        6.48        7.25      0.65 o
   1   5   7      178.89      178.91      2.56 o
   2   5   7        4.39        5.29      0.53 o
   3   5   7        0.03       -0.33      0.41 o
   4   5   7       10.48        9.02      0.86 o
   5   5   7       24.07       22.28      1.38 o
   6   5   7        0.48        1.46      0.85 o
 -11   6   7       75.89       99.95      3.08 o
 -10   6   7      300.81      325.85      7.05 o
  -9   6   7       24.65       29.43      1.77 o
  -8   6   7        0.38        0.86      0.58 o
  -7   6   7      334.72      299.64      3.21 o
  -6   6   7       47.56       42.98      1.25 o
  -5   6   7      181.89      170.25      2.12 o
  -4   6   7       50.65       45.97      1.33 o
  -3   6   7       29.07       32.68      1.84 o
  -2   6   7        2.86        1.64      0.47 o
  -1   6   7       29.38       28.37      1.12 o
   0   6   7        4.04        3.78      0.58 o
   1   6   7      187.60      185.72      3.11 o
   2   6   7        5.40        4.23      0.72 o
   3   6   7       55.67       53.82      2.85 o
   4   6   7        5.11        4.40      0.95 o
   5   6   7        0.71        0.54      0.80 o
   6   6   7        0.12       -0.67      0.81 o
 -10   7   7       19.00       20.07      2.04 o
  -9   7   7       45.56       63.57      3.74 o
  -8   7   7       55.66       56.68      3.60 o
  -7   7   7       19.02       18.84      1.05 o
  -6   7   7      116.60      114.86      2.29 o
  -5   7   7       87.25       98.65      1.93 o
  -4   7   7       98.05      111.92      1.80 o
  -3   7   7       17.44       18.87      1.05 o
  -2   7   7      144.64      144.93      2.60 o
  -1   7   7      111.19      105.95      1.95 o
   0   7   7      158.06      160.04      2.47 o
   1   7   7       16.76       19.93      1.10 o
   2   7   7       62.15       55.32      1.88 o
   3   7   7       10.03        7.66      0.94 o
   4   7   7       37.59       31.89      1.90 o
   5   7   7        5.85        1.34      0.89 o
  -9   8   7        7.19        7.46      1.44 o
  -8   8   7        0.11       -0.96      0.86 o
  -7   8   7       24.60       20.75      1.15 o
  -6   8   7        1.25        0.74      0.63 o
  -5   8   7      121.17      117.90      2.45 o
  -4   8   7       34.08       30.24      1.31 o
  -3   8   7        0.35        0.03      0.56 o
  -2   8   7        3.07        3.43      0.67 o
  -1   8   7      370.81      377.06      4.60 o
   0   8   7       65.89       63.48      2.22 o
   1   8   7       78.33       76.91      2.13 o
   2   8   7       48.36       52.24      1.78 o
   3   8   7        2.93        2.55      0.84 o
   4   8   7       65.31       58.04      2.36 o
  -8   9   7       14.08       11.22      1.39 o
  -7   9   7        6.55        3.14      0.78 o
  -6   9   7       46.33       43.92      1.70 o
  -5   9   7        7.36        6.85      0.89 o
  -4   9   7       39.39       41.57      1.70 o
  -3   9   7       13.83       10.52      1.00 o
  -2   9   7        2.82        3.16      0.77 o
  -1   9   7        7.79        5.56      0.90 o
   0   9   7        2.85        1.53      0.73 o
   1   9   7       28.29       27.03      1.52 o
   2   9   7       21.05       19.46      1.46 o
   3   9   7       49.45       50.86      3.45 o
   4   9   7       46.15       48.61      2.65 o
  -7  10   7       40.48       44.28      1.89 o
  -6  10   7        1.63        1.79      0.99 o
  -5  10   7       23.97       31.57      1.66 o
  -4  10   7       12.37       11.50      1.25 o
  -3  10   7       32.84       36.07      1.86 o
  -2  10   7      125.16      117.17      3.49 o
  -1  10   7      149.97      159.91      3.17 o
   0  10   7      156.53      158.41      3.18 o
   1  10   7       77.14       82.86      3.09 o
   2  10   7       13.07       11.89      1.60 o
  -5  11   7        8.09        6.16      1.30 o
  -4  11   7       43.70       43.70      2.44 o
  -3  11   7       47.59       54.89      2.32 o
  -2  11   7        0.06        0.75      0.88 o
  -1  11   7       39.56       40.72      2.37 o
   0  11   7        5.17        7.35      1.32 o
 -12   0   8      170.80      198.73      5.59 o
 -11   0   8        3.83        7.73      2.10 o
 -10   0   8        6.94        7.75      1.34 o
  -9   0   8      112.54      118.34      3.10 o
  -8   0   8       65.38       68.90      2.78 o
  -7   0   8      634.46      614.02      7.16 o
  -6   0   8      665.62      653.29      6.45 o
  -5   0   8      382.03      383.91      3.63 o
  -4   0   8       72.83       66.30      1.23 o
  -3   0   8       33.68       26.61      1.39 o
  -2   0   8       10.49        7.05      0.59 o
  -1   0   8      184.05      193.65      3.41 o
   0   0   8      317.89      325.54      4.85 o
   1   0   8       32.63       37.73      1.75 o
   2   0   8        3.16        2.88      0.78 o
   3   0   8      521.78      523.71      7.21 o
   4   0   8      507.63      485.57      6.98 o
   5   0   8      126.60      122.76      3.57 o
   6   0   8        4.86        3.06      1.00 o
 -12   1   8       22.14       28.55      1.37 o
 -11   1   8       20.50       38.40      1.48 o
 -10   1   8       35.14       32.73      1.33 o
  -9   1   8       20.47       18.43      0.99 o
  -8   1   8      214.88      201.52      2.69 o
  -7   1   8      101.82       92.11      1.55 o
  -6   1   8      427.04      429.51      3.49 o
  -5   1   8      117.89      113.04      1.14 o
  -4   1   8        2.30        2.13      0.34 o
  -3   1   8      162.12      159.96      1.63 o
  -2   1   8      119.14      120.03      1.51 o
  -1   1   8        0.43        0.80      0.31 o
   0   1   8      141.33      152.47      2.43 o
   1   1   8      248.51      255.98      3.02 o
   2   1   8       13.13       12.48      0.82 o
   3   1   8       75.97       76.79      1.67 o
   4   1   8       46.23       45.10      1.41 o
   5   1   8       58.59       52.11      1.66 o
   6   1   8        7.59        6.76      1.01 o
 -12   2   8       10.13       15.28      1.06 o
 -11   2   8      142.67      170.52      2.79 o
 -10   2   8       16.46       16.33      1.00 o
  -9   2   8       19.55       14.97      0.97 o
  -8   2   8       46.05       38.35      1.17 o
  -7   2   8       15.44       16.84      0.82 o
  -6   2   8        4.43        4.12      0.45 o
  -5   2   8      806.86      761.68      5.05 o
  -4   2   8       58.86       57.38      0.88 o
  -3   2   8        1.09        1.31      0.32 o
  -2   2   8        4.68        3.64      0.44 o
  -1   2   8        6.33        7.10      0.56 o
   0   2   8       29.26       33.41      0.91 o
   1   2   8       44.59       46.94      1.16 o
   2   2   8      392.51      404.77      3.89 o
   3   2   8      107.45      102.79      1.75 o
   4   2   8       40.18       38.20      1.30 o
   5   2   8       48.42       45.48      1.53 o
   6   2   8       11.45       10.81      1.12 o
 -11   3   8        3.73        2.25      0.86 o
 -10   3   8        9.30       11.45      0.85 o
  -9   3   8       48.70       51.28      1.41 o
  -8   3   8        4.80        6.10      0.61 o
  -7   3   8        4.91        4.13      0.51 o
  -6   3   8       17.57       19.39      0.74 o
  -5   3   8      514.38      510.17      3.97 o
  -4   3   8        8.45        6.97      0.58 o
  -3   3   8      153.18      157.15      1.77 o
  -2   3   8       69.66       69.00      1.28 o
  -1   3   8        1.57        1.49      0.42 o
   0   3   8        0.69        0.91      0.44 o
   1   3   8      429.27      429.73      4.31 o
   2   3   8       69.22       77.86      1.45 o
   3   3   8       89.38       85.93      1.87 o
   4   3   8        0.45       -0.04      0.56 o
   5   3   8       78.52       76.97      2.05 o
   6   3   8        1.44        2.14      0.89 o
 -11   4   8        2.34        2.00      0.84 o
 -10   4   8      139.63      152.18      3.63 o
  -9   4   8        0.13       -0.60      0.46 o
  -8   4   8       67.73       63.14      1.41 o
  -7   4   8       92.05       85.64      1.77 o
  -6   4   8       95.75       89.70      1.64 o
  -5   4   8       10.94        6.49      0.64 o
  -4   4   8       37.38       46.08      1.32 o
  -3   4   8        0.52        0.96      0.43 o
  -2   4   8        7.07        6.17      0.63 o
  -1   4   8        1.55        0.43      0.45 o
   0   4   8       10.04        9.17      0.70 o
   1   4   8       74.74       75.42      1.61 o
   2   4   8       13.83       12.68      0.86 o
   3   4   8        2.09        0.63      0.61 o
   4   4   8       11.91        9.03      0.95 o
   5   4   8       61.81       63.63      2.44 o
   6   4   8       18.09       16.59      1.59 o
 -11   5   8        7.40        8.78      1.08 o
 -10   5   8       65.25       64.90      2.10 o
  -9   5   8        5.95        3.79      0.84 o
  -8   5   8        2.14        1.95      0.74 o
  -7   5   8       45.28       42.76      1.71 o
  -6   5   8       21.00       18.41      1.01 o
  -5   5   8        0.38        1.01      0.46 o
  -4   5   8      243.72      234.85      2.96 o
  -3   5   8       13.27       12.49      0.87 o
  -2   5   8       82.11       79.88      1.64 o
  -1   5   8       10.97       10.77      0.78 o
   0   5   8      227.38      231.43      3.68 o
   1   5   8       80.43       81.27      1.91 o
   2   5   8        0.74        0.65      0.64 o
   3   5   8        2.95        2.50      0.76 o
   4   5   8       17.67       19.35      1.34 o
   5   5   8       10.79       11.55      1.41 o
 -10   6   8       33.81       36.82      1.75 o
  -9   6   8        0.23       -0.47      0.70 o
  -8   6   8        5.45        7.77      0.83 o
  -7   6   8        0.08       -0.31      0.53 o
  -6   6   8        4.03        5.08      0.71 o
  -5   6   8       79.28       70.00      1.53 o
  -4   6   8      292.82      280.88      3.40 o
  -3   6   8      129.73      125.06      2.38 o
  -2   6   8        5.33        5.66      0.75 o
  -1   6   8      254.36      247.48      3.23 o
   0   6   8       33.78       30.79      1.37 o
   1   6   8       96.63      101.41      2.35 o
   2   6   8      194.06      192.12      3.73 o
   3   6   8       13.51       14.02      1.54 o
   4   6   8       21.87       19.92      1.51 o
   5   6   8       21.01       18.70      1.66 o
 -10   7   8        1.68        1.59      1.18 o
  -9   7   8        0.78        1.27      0.84 o
  -8   7   8       24.03       17.75      1.57 o
  -7   7   8       25.86       22.87      1.23 o
  -6   7   8       22.09       15.00      1.13 o
  -5   7   8      372.94      368.46      4.37 o
  -4   7   8       88.51       92.31      2.02 o
  -3   7   8        9.55        8.68      0.85 o
  -2   7   8        0.20       -0.71      0.51 o
  -1   7   8       40.42       43.26      1.66 o
   0   7   8        8.13        6.47      1.08 o
   1   7   8       17.86       16.59      1.37 o
   2   7   8      221.48      239.16      3.93 o
   3   7   8      119.37      116.29      2.99 o
   4   7   8       18.76       14.10      1.39 o
  -9   8   8        1.32        2.00      0.95 o
  -8   8   8        1.34        0.98      0.91 o
  -7   8   8      127.50      103.97      2.33 o
  -6   8   8        6.97        8.15      0.97 o
  -5   8   8       90.79       93.20      2.22 o
  -4   8   8       21.56       16.65      1.15 o
  -3   8   8      128.10      119.40      2.43 o
  -2   8   8       87.59       91.89      2.14 o
  -1   8   8        5.05        4.50      0.90 o
   0   8   8       70.44       67.99      2.18 o
   1   8   8        0.75        1.06      0.76 o
   2   8   8       55.39       57.78      2.41 o
   3   8   8       14.48       17.63      1.89 o
  -8   9   8        1.25        0.37      0.99 o
  -7   9   8        1.25       -0.11      0.78 o
  -6   9   8        3.24        2.16      0.82 o
  -5   9   8       43.26       49.19      1.87 o
  -4   9   8       31.01       32.83      1.73 o
  -3   9   8       25.09       24.24      1.44 o
  -2   9   8       20.48       20.98      1.39 o
  -1   9   8        8.91        9.37      1.07 o
   0   9   8        2.28        2.55      0.88 o
   1   9   8       49.31       57.83      2.80 o
   2   9   8      154.88      158.79      4.17 o
  -6  10   8        8.22        5.76      1.05 o
  -5  10   8        4.20        5.87      1.54 o
  -4  10   8       30.49       26.79      1.82 o
  -3  10   8      110.51      113.62      2.97 o
  -2  10   8        1.12        0.80      0.93 o
  -1  10   8        0.74       -0.25      0.91 o
   0  10   8        0.05        0.46      1.06 o
 -11   1   9       14.06       16.02      1.09 o
 -10   1   9        0.69        0.34      0.59 o
  -9   1   9        4.94        5.34      0.83 o
  -8   1   9        0.01       -0.15      0.49 o
  -7   1   9       18.22       16.56      0.81 o
  -6   1   9      489.22      467.72      5.47 o
  -5   1   9       56.68       56.66      1.12 o
  -4   1   9      157.73      149.19      2.12 o
  -3   1   9        1.98        1.09      0.45 o
  -2   1   9        0.00       -0.42      0.36 o
  -1   1   9        5.03        2.65      0.53 o
   0   1   9      129.71      125.74      2.07 o
   1   1   9       39.69       39.12      1.35 o
   2   1   9      106.39      109.25      2.03 o
   3   1   9       46.74       49.00      1.60 o
   4   1   9       57.38       56.83      1.97 o
   5   1   9       27.43       29.02      1.54 o
 -11   2   9       53.60       66.42      1.80 o
 -10   2   9        7.62        7.04      0.83 o
  -9   2   9       49.00       52.72      1.52 o
  -8   2   9        8.17        6.61      0.72 o
  -7   2   9        0.95        0.90      0.44 o
  -6   2   9      350.08      361.48      3.48 o
  -5   2   9      332.62      341.01      3.48 o
  -4   2   9        2.03        3.15      0.55 o
  -3   2   9       29.83       33.15      1.13 o
  -2   2   9      157.27      160.34      2.39 o
  -1   2   9      133.82      131.43      2.20 o
   0   2   9        9.53       10.21      0.77 o
   1   2   9       72.30       69.99      1.97 o
   2   2   9       21.57       19.21      1.04 o
   3   2   9        0.21        0.18      0.62 o
   4   2   9      151.06      150.70      3.11 o
   5   2   9       52.39       46.11      2.00 o
 -11   3   9        6.16        8.33      1.19 o
 -10   3   9       39.58       40.51      1.59 o
  -9   3   9        2.32        1.83      0.67 o
  -8   3   9        0.46        1.32      0.59 o
  -7   3   9        7.25        3.52      0.61 o
  -6   3   9      365.69      366.81      3.87 o
  -5   3   9      742.44      700.90      6.24 o
  -4   3   9       14.91       11.54      0.86 o
  -3   3   9      171.26      184.04      2.46 o
  -2   3   9       30.74       30.71      1.20 o
  -1   3   9        6.10        5.77      0.72 o
   0   3   9        0.42       -0.04      0.50 o
   1   3   9      565.00      571.76      5.83 o
   2   3   9       15.62       14.37      1.01 o
   3   3   9       40.50       41.96      1.69 o
   4   3   9       18.14       16.28      1.29 o
   5   3   9       30.57       25.02      1.74 o
 -11   4   9        0.48        0.76      0.87 o
 -10   4   9        1.61        1.47      0.68 o
  -9   4   9       17.82       20.91      1.52 o
  -8   4   9        0.00        0.62      0.56 o
  -7   4   9        0.30        0.01      0.53 o
  -6   4   9       99.66       87.54      1.69 o
  -5   4   9      155.34      144.67      2.49 o
  -4   4   9       48.08       48.63      1.70 o
  -3   4   9       38.35       33.35      1.36 o
  -2   4   9        0.22        0.27      0.47 o
  -1   4   9       11.59        9.26      0.80 o
   0   4   9      245.81      244.74      3.33 o
   1   4   9      130.35      128.47      2.38 o
   2   4   9      119.07      122.15      2.53 o
   3   4   9       25.12       21.72      1.33 o
   4   4   9       30.59       25.21      1.97 o
 -10   5   9       34.61       44.39      2.06 o
  -9   5   9       97.22      109.12      2.38 o
  -8   5   9        4.40        6.09      0.84 o
  -7   5   9        5.79        3.98      0.71 o
  -6   5   9      247.58      232.71      2.98 o
  -5   5   9       71.22       69.68      1.60 o
  -4   5   9        4.03        3.19      0.71 o
  -3   5   9        6.92        6.59      0.77 o
  -2   5   9       41.07       40.61      1.58 o
  -1   5   9       48.88       45.47      2.16 o
   0   5   9       18.55       20.85      1.69 o
   1   5   9       68.69       65.53      2.08 o
   2   5   9        2.47        1.92      0.78 o
   3   5   9       12.57       13.07      1.16 o
   4   5   9        1.25        0.64      0.89 o
  -9   6   9        3.44        5.23      1.07 o
  -8   6   9       46.55       53.68      1.82 o
  -7   6   9       76.33       69.13      1.90 o
  -6   6   9       27.62       23.91      1.35 o
  -5   6   9       17.88       15.85      0.96 o
  -4   6   9       67.39       74.11      2.70 o
  -3   6   9      104.67      106.70      2.26 o
  -2   6   9       41.33       44.10      1.79 o
  -1   6   9        0.35       -0.30      0.57 o
   0   6   9        1.44        1.62      0.77 o
   1   6   9        2.53        2.43      0.88 o
   2   6   9       17.12       15.66      1.58 o
   3   6   9      106.75      119.76      3.11 o
  -9   7   9      179.89      199.29      4.21 o
  -8   7   9       46.88       55.50      1.91 o
  -7   7   9        4.94        3.31      0.78 o
  -6   7   9       26.62       27.68      1.40 o
  -5   7   9       30.87       28.79      1.42 o
  -4   7   9       99.09      100.33      2.38 o
  -3   7   9       58.06       52.91      1.85 o
  -2   7   9       19.21       20.72      1.26 o
  -1   7   9       28.22       29.40      1.49 o
   0   7   9        1.05        0.25      0.75 o
   1   7   9       28.61       24.23      1.67 o
   2   7   9       17.22       20.08      1.56 o
  -8   8   9        3.21        2.13      1.18 o
  -7   8   9        0.02        0.41      0.73 o
  -6   8   9        1.44        1.53      0.81 o
  -5   8   9       15.83       15.23      1.29 o
  -4   8   9       40.20       40.70      2.10 o
  -3   8   9      176.80      194.27      4.35 o
  -2   8   9        0.66        0.86      0.86 o
  -1   8   9        2.12        2.22      0.92 o
   0   8   9       15.55       14.60      1.63 o
   1   8   9        0.60        1.18      0.93 o
  -6   9   9       56.86       57.75      2.17 o
  -5   9   9       20.45       22.81      1.72 o
  -4   9   9        1.61        2.01      1.10 o
  -3   9   9       53.80       50.71      2.48 o
  -2   9   9        1.99        2.14      1.06 o
  -1   9   9        4.27        2.18      1.03 o
   0   9   9      196.34      196.66      4.13 o
 -11   0  10      198.72      236.19      5.14 o
 -10   0  10        5.35        8.14      1.29 o
  -9   0  10       70.73       69.76      2.59 o
  -8   0  10       75.65       73.95      2.64 o
  -7   0  10      124.51      124.56      3.67 o
  -6   0  10       37.57       36.68      1.57 o
  -5   0  10        6.16        5.21      1.07 o
  -4   0  10      198.70      203.07      3.80 o
  -3   0  10       20.43       20.58      1.58 o
  -2   0  10       65.25       63.18      2.70 o
  -1   0  10       39.47       35.22      2.13 o
   0   0  10        5.03        5.59      1.39 o
   1   0  10        7.13        7.92      1.26 o
   2   0  10       80.74       82.20      6.33 o
   3   0  10      295.41      307.26      7.18 o
   4   0  10       94.40       97.81      5.22 o
 -11   1  10       56.01       60.09      2.01 o
 -10   1  10       18.07       20.69      1.29 o
  -9   1  10        9.05       10.23      1.06 o
  -8   1  10        1.89        1.44      0.63 o
  -7   1  10       21.06       23.37      1.06 o
  -6   1  10        2.12        1.72      0.56 o
  -5   1  10      197.28      204.53      3.04 o
  -4   1  10      212.58      210.58      2.91 o
  -3   1  10        5.04        5.63      0.73 o
  -2   1  10        5.14        3.84      0.70 o
  -1   1  10        1.04        1.29      0.63 o
   0   1  10        1.28        1.24      0.65 o
   1   1  10       43.20       42.00      1.70 o
   2   1  10      136.59      140.08      2.78 o
   3   1  10      102.42      100.10      2.82 o
   4   1  10      217.68      218.54      4.29 o
 -10   2  10        2.11        4.34      0.83 o
  -9   2  10       45.13       42.83      1.82 o
  -8   2  10       68.95       75.71      1.82 o
  -7   2  10        4.79        4.56      0.72 o
  -6   2  10      205.02      204.40      2.91 o
  -5   2  10      262.73      256.55      3.30 o
  -4   2  10      186.32      182.70      2.87 o
  -3   2  10       12.58       12.81      0.97 o
  -2   2  10       87.11       85.19      1.96 o
  -1   2  10       90.62       90.00      2.07 o
   0   2  10        0.84        0.89      0.59 o
   1   2  10       13.70       14.06      1.10 o
   2   2  10      309.95      317.13      4.40 o
   3   2  10       31.45       31.67      1.66 o
 -10   3  10       97.48      110.66      2.94 o
  -9   3  10      152.84      162.02      3.43 o
  -8   3  10        9.47        8.67      0.87 o
  -7   3  10       28.68       27.75      1.29 o
  -6   3  10        1.65        0.96      0.59 o
  -5   3  10        8.36        8.69      0.83 o
  -4   3  10      457.62      438.51      5.31 o
  -3   3  10       38.25       40.76      1.59 o
  -2   3  10        4.65        5.40      0.83 o
  -1   3  10        7.40        8.63      0.86 o
   0   3  10        2.67        2.20      0.65 o
   1   3  10       45.91       38.91      1.58 o
   2   3  10       65.31       61.86      2.07 o
   3   3  10       12.64       11.34      1.13 o
 -10   4  10       41.78       57.73      2.37 o
  -9   4  10      152.56      169.89      3.24 o
  -8   4  10       23.57       26.12      1.51 o
  -7   4  10        9.65       11.38      0.93 o
  -6   4  10        6.19        8.40      0.81 o
  -5   4  10       33.37       34.49      1.43 o
  -4   4  10      185.47      202.57      3.59 o
  -3   4  10       12.43       11.05      1.02 o
  -2   4  10       25.19       23.32      1.27 o
  -1   4  10       11.58       12.76      1.05 o
   0   4  10        3.08        2.38      0.74 o
   1   4  10       27.88       27.90      1.47 o
   2   4  10        1.06       -0.10      0.75 o
   3   4  10        0.01       -0.06      0.78 o
  -9   5  10        0.01       -0.49      0.72 o
  -8   5  10        0.59        0.37      0.75 o
  -7   5  10       18.28       15.72      1.20 o
  -6   5  10       22.39       23.02      1.26 o
  -5   5  10       25.35       19.79      1.24 o
  -4   5  10      348.04      349.72      5.14 o
  -3   5  10       11.02        9.69      1.26 o
  -2   5  10        1.72       -0.68      0.70 o
  -1   5  10        0.67        1.20      0.73 o
   0   5  10       20.09       18.12      1.35 o
   1   5  10       10.65        5.32      1.35 o
   2   5  10      124.79      122.07      3.19 o
  -8   6  10       52.43       62.51      2.14 o
  -7   6  10        0.27        0.50      0.74 o
  -6   6  10        8.54       10.26      1.04 o
  -5   6  10        8.75        5.60      1.00 o
  -4   6  10       12.62       12.49      1.32 o
  -3   6  10      340.00      354.83      5.41 o
  -2   6  10        5.64        5.65      1.13 o
  -1   6  10        0.42       -0.02      0.81 o
   0   6  10        0.15        0.23      0.85 o
   1   6  10        3.35        1.99      0.98 o
   2   6  10       14.49       11.00      1.32 o
  -8   7  10       11.31       14.20      1.23 o
  -7   7  10        0.95        0.25      0.80 o
  -6   7  10       18.79       12.06      1.17 o
  -5   7  10       13.91       15.21      1.29 o
  -4   7  10       42.55       41.06      1.99 o
  -3   7  10      149.37      136.81      3.20 o
  -2   7  10       35.07       35.92      2.17 o
  -1   7  10       52.34       57.30      2.68 o
   0   7  10        4.20        2.77      0.95 o
   1   7  10       26.38       23.90      1.75 o
  -6   8  10        3.13        3.87      1.11 o
  -5   8  10        7.14        5.80      1.12 o
  -4   8  10      247.30      277.07      4.73 o
  -3   8  10       11.03        9.18      1.60 o
  -2   8  10       20.85       20.00      2.00 o
  -1   8  10        5.40        4.44      1.20 o
 -10   1  11        6.14        6.00      1.16 o
  -9   1  11        3.83        4.87      1.09 o
  -8   1  11      127.00      133.05      3.06 o
  -7   1  11        0.57        0.39      0.69 o
  -6   1  11       19.04       19.64      1.27 o
  -5   1  11      147.73      150.16      3.64 o
  -4   1  11        3.90        2.03      0.73 o
  -3   1  11      118.76      116.17      2.57 o
  -2   1  11       25.94       25.60      1.50 o
  -1   1  11       25.33       26.12      1.42 o
   0   1  11       25.91       22.52      1.37 o
   1   1  11       41.67       44.48      2.31 o
   2   1  11      115.96      111.56      2.84 o
  -9   2  11       55.70       65.83      2.15 o
  -8   2  11        0.56        0.18      0.67 o
  -7   2  11       28.38       29.18      1.39 o
  -6   2  11       32.03       30.89      1.50 o
  -5   2  11      150.57      146.76      2.87 o
  -4   2  11      129.59      130.91      2.99 o
  -3   2  11       41.80       42.05      1.91 o
  -2   2  11        0.94        1.34      0.77 o
  -1   2  11        4.53        4.06      0.94 o
   0   2  11       12.23       11.76      1.63 o
   1   2  11        6.06        6.85      1.03 o
   2   2  11       45.98       48.06      2.11 o
  -9   3  11       11.70       13.32      1.23 o
  -8   3  11       37.39       48.10      1.95 o
  -7   3  11        1.11        1.91      0.74 o
  -6   3  11        1.18        1.31      0.83 o
  -5   3  11        0.37        0.20      1.07 o
  -4   3  11      258.73      255.27      4.01 o
  -3   3  11       19.05       20.39      1.37 o
  -2   3  11       12.79       13.43      1.19 o
  -1   3  11       42.98       42.05      1.88 o
   0   3  11       28.21       24.46      1.55 o
   1   3  11       49.08       46.53      2.28 o
  -9   4  11        1.18       -0.13      0.84 o
  -8   4  11       12.39       13.12      1.25 o
  -7   4  11        0.10       -0.38      0.67 o
  -6   4  11        1.23        0.08      0.82 o
  -5   4  11      304.24      290.59      5.13 o
  -4   4  11      165.39      162.09      3.38 o
  -3   4  11       25.93       23.76      1.78 o
  -2   4  11       88.86       95.94      4.60 o
  -1   4  11       56.55       58.94      2.28 o
   0   4  11        1.90        0.30      0.91 o
   1   4  11        5.61        6.68      1.21 o
  -8   5  11        9.96       10.41      1.20 o
  -7   5  11       13.64       17.14      1.33 o
  -6   5  11        1.75        0.37      0.88 o
  -5   5  11       34.45       37.53      1.87 o
  -4   5  11        6.20        5.15      1.08 o
  -3   5  11       49.94       48.27      2.20 o
  -2   5  11       11.54       11.07      1.28 o
  -1   5  11       23.49       23.13      1.87 o
   0   5  11        0.48        0.64      0.99 o
  -7   6  11      127.67      143.75      3.50 o
  -6   6  11       10.85        8.18      1.28 o
  -5   6  11        7.06        7.68      1.34 o
  -4   6  11       32.41       28.81      1.79 o
  -3   6  11        9.45        9.89      1.30 o
  -2   6  11       46.72       46.07      2.21 o
  -1   6  11       14.53       14.60      1.65 o
  -5   7  11        4.75        2.17      1.12 o
  -4   7  11        0.38        1.68      0.95 o
  -3   7  11       85.10       85.06      3.04 o
  -8   0  12        0.25        0.35      1.37 o
  -7   0  12       76.83       86.14      3.53 o
  -6   0  12      101.73      106.47      5.02 o
  -5   0  12      128.67      147.49      4.65 o
  -4   0  12       48.18       51.76      3.23 o
  -3   0  12       99.15       96.94      3.93 o
  -2   0  12       31.74       28.35      2.60 o
  -1   0  12       21.16       22.01      2.39 o
   0   0  12        0.09       -0.16      1.33 o
  -8   1  12      123.91      134.70      3.27 o
  -7   1  12        0.02        0.92      0.90 o
  -6   1  12        6.53        5.75      1.07 o
  -5   1  12       78.81       76.49      2.90 o
  -4   1  12        5.17        3.92      1.06 o
  -3   1  12      186.99      195.12      5.50 o
  -2   1  12        1.26        1.18      0.91 o
  -1   1  12       29.72       29.23      2.36 o
   0   1  12       19.45       14.56      1.35 o
  -8   2  12       85.51      100.87      3.17 o
  -7   2  12        3.97        5.68      1.19 o
  -6   2  12       14.56       15.50      2.05 o
  -5   2  12        0.21       -0.38      0.88 o
  -4   2  12      103.97      115.30      4.09 o
  -3   2  12      143.11      138.06      4.40 o
  -2   2  12        7.05        9.29      1.27 o
  -1   2  12        6.98        7.04      1.14 o
  -7   3  12        7.40        8.42      1.24 o
  -6   3  12       20.58       26.42      1.81 o
  -5   3  12       20.91       23.77      1.79 o
  -4   3  12       73.83       66.63      2.63 o
  -3   3  12       20.84       19.11      1.63 o
  -2   3  12        6.94        6.08      1.10 o
  -1   3  12       10.13        8.70      1.19 o
  -6   4  12        7.01        5.05      1.21 o
  -5   4  12        0.24       -0.33      0.94 o
  -4   4  12       17.58       21.72      1.80 o
  -3   4  12        0.70        0.82      1.06 o
  -2   4  12        2.21        1.91      1.05 o
  -4   5  12      113.62      112.61      3.34 o
 
